# Supplementary material for: Diarrhea in young children from low-income countries leads to large-scale alterations in intestinal microbiota composition
Source: Genome Biol. 2014 Jun 27;15(6):R76. doi: 10.1186/gb-2014-15-6-r76 (PMC4072981; doi:10.1186/gb-2014-15-6-r76)
Supplement: Additional file 1: Table S1 — Proportional abundance of dominant bacterial genera in cases and controls, both overall and stratified by age stratum and country. [file gb-2014-15-6-r76-S1.xlsx]

## Sheet: Distribution of the main genera
	Overall
No.					Cases						Controls
1	Genus	Cases	Controls	p-value*	0-5 Mo.	6-11 mo.	12-17 mo.	18-23 mo.	24-59 mo.	p-value**	0-5 Mo.	6-11 mo.	12-17 mo.	18-23 mo.	24-59 mo.	p-value**
2	Prevotella	0.141872	0.296222	5.13e-16	0.0403024	0.082647	0.149233	0.207751	0.234308	1.03863e-10	0.125454	0.136486	0.291845	0.373975	0.482692	6.23332e-26
3	Bacteroides	0.0271932	0.0715507	<2.2E-16	0.0103179	0.0227898	0.0120071	0.036897	0.0484416	0.0167025	0.0849276	0.0921053	0.0760037	0.0793234	0.0388114	0.0685585
4	Escherichia/Shigella	0.223838	0.0708588	<2.2E-16	0.410667	0.281361	0.185945	0.126173	0.134943	1.05423e-10	0.196131	0.125405	0.0355647	0.0241622	0.0134499	7.68575e-21
5	Veillonella	0.0573673	0.0527948	0.03388	0.048723	0.0657459	0.0614015	0.0705722	0.0381356	1.05423e-10	0.125116	0.0735368	0.0427439	0.0292085	0.0225001	7.68575e-21
6	Streptococcus	0.126309	0.0529245	7.99e-13	0.185427	0.143325	0.151048	0.08811	0.0748847	0.00373626	0.0981602	0.0909426	0.0487351	0.0216882	0.0168508	2.67954e-09
7	Lactobacillus	0.0925557	0.0484641	0.6583	0.105717	0.15208	0.0933361	0.03939	0.0296855	9.4247e-06	0.0849244	0.0838955	0.0469261	0.0412962	0.00353595	1.61422e-06
8	Faecalibacterium	0.0271684	0.0384967	1.82e-13	0.00414047	0.0126181	0.021615	0.0448661	0.0539042	4.04222e-10	0.0112281	0.0177824	0.0517772	0.0583904	0.0511681	9.99988e-10
9	Megasphaera	0.0154417	0.0323944	0.001616	0.00671148	0.0199329	0.0375052	0.00409452	0.00234473	0.00496674	0.0181885	0.0529844	0.0613462	0.0282869	0.00277637	4.00111e-05
10	No_Match	0.123209	0.184426	<2.2E-16	0.0731309	0.0714252	0.116781	0.16846	0.202432	4.18713e-17	0.0956339	0.168335	0.177671	0.194341	0.233959	5.60565e-07
11	Other	0.165045	0.151867	0.1771	0.114863	0.148076	0.171128	0.213685	0.180921	0.00585246	0.160236	0.158527	0.167387	0.149328	0.134256	0.617211
12	Gambia	Cases	Controls	p-value*	0-5 Mo.	6-11 mo.	12-17 mo.	18-23 mo.	24-59 mo.	p-value**	0-5 Mo.	6-11 mo.	12-17 mo.	18-23 mo.	24-59 mo.	p-value**
13	Prevotella	0.185147	0.414135	1.63e-10	0.0833716	0.0900147	0.246931	0.272117	0.203696	0.00342582	0.266462	0.143243	0.370992	0.464558	0.607635	3.20394e-10
14	Bacteroides	0.0403677	0.0617152	0.0005727	0.00368647	0.0363348	0.0195629	0.0591222	0.0635258	0.531263	0.128098	0.0579881	0.072292	0.0814799	0.0328295	0.511448
15	Escherichia/Shigella	0.150309	0.0457173	0.0004177	0.311347	0.167743	0.128332	0.111297	0.131352	0.266466	0.131715	0.138676	0.0209977	0.0180741	0.00296642	4.25838e-05
16	Veillonella	0.0655043	0.0406784	0.0007897	0.100254	0.061085	0.0649514	0.0760018	0.0466753	0.764472	0.0608546	0.0671191	0.0648682	0.0379992	0.0088558	0.0515721
17	Streptococcus	0.134958	0.0395715	8.09e-08	0.278222	0.219294	0.106289	0.0601841	0.0630932	0.00494136	0.0778186	0.100334	0.0333348	0.0155039	0.0141486	0.00858935
18	Lactobacillus	0.0844995	0.0339593	0.05913	0.044383	0.153534	0.116077	0.00927087	0.0399587	0.017006	0.000590508	0.105585	0.044022	0.0110446	0.00202892	0.00165533
19	Faecalibacterium	0.0389342	0.0326012	0.01061	0.00468179	0.0160122	0.0215494	0.0697221	0.0738287	0.000697651	0.0214333	0.00943948	0.0529142	0.0432333	0.0313972	0.00606273
20	Megasphaera	0.0177891	0.0335118	0.4193	0.00643303	0.0160173	0.048207	0.00749466	0.0015718	0.22291	0.121872	0.0470359	0.0845174	0.0150989	0.000159646	0.00127827
21	No Genus Match	0.123472	0.182752	4.56e-06	0.0885935	0.083129	0.129523	0.121627	0.200225	0.00280089	0.117891	0.173979	0.155781	0.202369	0.195995	0.467081
22	Other	0.159019	0.115359	0.004618	0.0790271	0.156836	0.118578	0.213163	0.176074	0.0241055	0.0732654	0.1566	0.100281	0.110639	0.103984	0.289666
23	Mali	Cases	Controls	p-value*	0-5 Mo.	6-11 mo.	12-17 mo.	18-23 mo.	24-59 mo.	p-value**	0-5 Mo.	6-11 mo.	12-17 mo.	18-23 mo.	24-59 mo.	p-value**
24	Prevotella	0.0767492	0.213641	5.47e-05	0.0267473	0.069007	0.0171014	0.0808178	0.17516	0.0174332	0.00869807	0.0920575	0.242321	0.440577	0.429225	1.20169e-07
25	Bacteroides	0.013044	0.0864343	1.1e-05	0.00696409	0.0109141	0.00318465	0.00394241	0.0350544	0.0606111	0.121294	0.115642	0.0754646	0.0522947	0.0388569	0.538498
26	Escherichia/Shigella	0.343635	0.0913154	1.65e-09	0.448015	0.419889	0.359621	0.204601	0.142489	0.00712818	0.164726	0.162609	0.0332478	0.0116915	0.0087147	0.000730002
27	Veillonella	0.0399518	0.0545462	0.5608	0.0477069	0.036626	0.0538005	0.0407107	0.0316287	0.958113	0.157014	0.0644002	0.0495644	0.00763829	0.0134579	0.0364033
28	Streptococcus	0.0995581	0.0583907	0.04636	0.165405	0.0925927	0.0793569	0.0687146	0.110404	0.683073	0.0979681	0.0799633	0.0636014	0.0106197	0.0109884	0.121786
29	Lactobacillus	0.0903769	0.0378744	0.5895	0.0751022	0.134067	0.0568674	0.0704761	0.0265662	0.282564	0.0113899	0.0573085	0.0540768	0.00717531	0.00526007	0.297947
30	Faecalibacterium	0.0279189	0.0424933	0.0009533	0.0117522	0.0076071	0.0452777	0.0494565	0.0638904	0.015807	0.0188332	0.0110274	0.0609067	0.0796015	0.0819176	2.67174e-05
31	Megasphaera	0.0321997	0.053017	0.005639	0.0245427	0.0396589	0.0684027	0.000739878	0.00273041	0.297526	0.0141676	0.0869343	0.0724133	0.00511444	0.000226347	0.0542956
32	No Genus Match	0.105576	0.19196	1.03e-07	0.0665909	0.055159	0.109103	0.19012	0.212262	8.70247e-05	0.122594	0.183108	0.196398	0.188854	0.231833	0.556368
33	Other	0.17099	0.170328	0.8939	0.127174	0.13448	0.207285	0.290421	0.199816	0.0280988	0.283314	0.14695	0.152006	0.196433	0.17952	0.305807
34	Kenya	Cases	Controls	p-value*	0-5 Mo.	6-11 mo.	12-17 mo.	18-23 mo.	24-59 mo.	p-value**	0-5 Mo.	6-11 mo.	12-17 mo.	18-23 mo.	24-59 mo.	p-value**
35	Prevotella	0.196791	0.363485	4.21e-06	0.0422385	0.116143	0.196121	0.290499	0.358499	4.20977e-07	0.155375	0.27198	0.46008	0.578755	0.495594	1.6166e-07
36	Bacteroides	0.0260544	0.0619647	0.000818	0.0012906	0.0232854	0.0145734	0.0207202	0.0549422	0.135683	0.0774551	0.0905853	0.038802	0.0541623	0.0373871	0.488554
37	Escherichia/Shigella	0.19266	0.0799935	3.59e-05	0.408596	0.195952	0.120072	0.128398	0.122442	2.87036e-05	0.190374	0.0830626	0.043015	0.0190817	0.0266959	1.80214e-05
38	Veillonella	0.0607592	0.0649248	0.8639	0.0444357	0.0831544	0.0780225	0.0646048	0.030871	0.17199	0.140076	0.0985911	0.0162976	0.0076315	0.0162239	6.51236e-05
39	Streptococcus	0.0882915	0.0500265	0.0008017	0.151881	0.105935	0.119791	0.0548001	0.0188743	0.0060444	0.0852362	0.0832086	0.0322077	0.00844501	0.0144175	0.00478265
40	Lactobacillus	0.115828	0.0540583	0.4275	0.143784	0.203574	0.115061	0.0457188	0.0180877	0.00323364	0.129584	0.0726081	0.0363633	0.00258238	0.00291389	0.00351162
41	Faecalibacterium	0.0177951	0.0402238	8.14e-06	0.00175388	0.0180074	0.0160348	0.0187939	0.0285718	0.0874727	0.00949792	0.0372901	0.0469252	0.0709295	0.054103	0.0314058
42	Megasphaera	0.00844738	0.0112205	0.06571	0.00101157	0.0131173	0.0243337	0.000310351	0.000526709	0.490194	0.00306872	0.0229972	0.0345208	0.000592195	0.000382879	0.318417
43	No Genus Match	0.142096	0.163968	0.005752	0.0695946	0.0725464	0.153108	0.236617	0.229476	6.24076e-09	0.0826285	0.105469	0.203809	0.187839	0.253758	6.20324e-11
44	Other	0.151277	0.110135	0.07145	0.135414	0.168285	0.162882	0.139538	0.137708	0.885493	0.126704	0.134209	0.087979	0.0699813	0.0985238	0.434654
45	Bangladesh	Cases	Controls	p-value*	0-5 Mo.	6-11 mo.	12-17 mo.	18-23 mo.	24-59 mo.	p-value**	0-5 Mo.	6-11 mo.	12-17 mo.	18-23 mo.	24-59 mo.	p-value**
46	Prevotella	0.0590292	0.148115	0.00823	0.00471299	0.0305083	0.0465629	0.0300241	0.121626	0.0423481	0.0179247	0.0295614	0.102331	0.10695	0.344509	7.36772e-07
47	Bacteroides	0.0264169	0.0815721	7.737e-08	0.0492399	0.0232128	0.004324	0.0298612	0.0352558	0.54796	0.0353271	0.0939583	0.115974	0.0974081	0.0482681	0.523726
48	Escherichia/Shigella	0.246089	0.0702108	1.16e-07	0.477439	0.36399	0.215126	0.0960943	0.150939	0.00503586	0.318039	0.1113	0.0472898	0.0392866	0.0133138	9.84834e-09
49	Veillonella	0.0598215	0.0501859	0.1703	0.00568296	0.0955775	0.0389778	0.0898843	0.0457825	0.21477	0.0707964	0.0624667	0.0354475	0.0340363	0.0545223	0.858432
50	Streptococcus	0.210751	0.0673156	1.22e-05	0.209656	0.194897	0.330284	0.223604	0.141672	0.228944	0.174924	0.106516	0.0642004	0.041203	0.0276443	0.00811954
51	Lactobacillus	0.0663613	0.0682578	0.08672	0.100484	0.0820743	0.0591877	0.082327	0.0397773	0.889118	0.0475963	0.113696	0.0518632	0.116799	0.00502466	0.00452944
52	Faecalibacterium	0.0254881	0.0396033	3.56e-05	0.000549835	0.00618641	0.00847627	0.013765	0.0665291	9.78225e-06	0.00061254	0.0118947	0.0445462	0.0681758	0.050638	0.00108145
53	Megasphaera	0.00477569	0.0388311	0.003047	0.00034556	0.00119601	0.0116796	0.00346728	0.00537806	0.345328	0.00360536	0.0471893	0.0483348	0.0694807	0.0110285	0.293413
54	No Genus Match	0.110442	0.205282	4.51e-06	0.0752794	0.0821835	0.0519102	0.174842	0.15839	0.0200981	0.101346	0.217639	0.155418	0.187581	0.258763	0.218385
55	Other	0.190825	0.230627	0.1365	0.0766104	0.120174	0.233471	0.256131	0.23465	0.0249864	0.229829	0.20578	0.334595	0.239079	0.186289	0.138145
	*Wilcoxon-Mann-Whitney tests the hypothesis that the distribution of the genera is the same in cases and controls (non-parametric equivilent to t-test)
	**Linear regression test for trend across age groups
