# Supplementary material for: Diarrhea in young children from low-income countries leads to large-scale alterations in intestinal microbiota composition
Source: Genome Biol. 2014 Jun 27;15(6):R76. doi: 10.1186/gb-2014-15-6-r76 (PMC4072981; doi:10.1186/gb-2014-15-6-r76)
Supplement: Additional file 2: Table S2 — Comparison of Shannon diversity across ages and countries. P-values computed with Tukey’s honestly significant difference test to account for multiple comparisons. [file gb-2014-15-6-r76-S2.xls]

## Sheet: Shann. div. by age & status
Comparison	Difference in mean	lower CI	upper CI	Adjusted p-value
[6,12).Case-[0,6).Case	0.0154232	-0.389462	0.420309	1
[12,18).Case-[0,6).Case	0.320166	-0.125654	0.765986	0.404835
[18,24).Case-[0,6).Case	0.778246	0.305129	1.25136	9.9e-06
[24,60).Case-[0,6).Case	0.98132	0.552813	1.40983	0
[0,6).Control-[0,6).Case	0.35683	-0.147047	0.860708	0.426105
[6,12).Control-[0,6).Case	0.351133	-0.0662834	0.76855	0.188498
[12,18).Control-[0,6).Case	0.9321	0.472577	1.39162	0
[18,24).Control-[0,6).Case	1.15984	0.695264	1.62442	0
[24,60).Control-[0,6).Case	1.35788	0.940466	1.7753	0
[12,18).Case-[6,12).Case	0.304743	-0.0385691	0.648055	0.132804
[18,24).Case-[6,12).Case	0.762823	0.384739	1.14091	0
[24,60).Case-[6,12).Case	0.965897	0.645388	1.28641	0
[0,6).Control-[6,12).Case	0.341407	-0.0745254	0.75734	0.217533
[6,12).Control-[6,12).Case	0.33571	0.0301871	0.641233	0.0183869
[12,18).Control-[6,12).Case	0.916677	0.555749	1.2776	0
[18,24).Control-[6,12).Case	1.14442	0.777076	1.51176	0
[24,60).Control-[6,12).Case	1.34246	1.03694	1.64798	0
[18,24).Case-[12,18).Case	0.45808	0.0364516	0.879708	0.0209791
[24,60).Case-[12,18).Case	0.661154	0.290278	1.03203	9e-07
[0,6).Control-[12,18).Case	0.0366642	-0.419212	0.49254	1
[6,12).Control-[12,18).Case	0.030967	-0.327038	0.388972	1
[12,18).Control-[12,18).Case	0.611934	0.205619	1.01825	8.96e-05
[18,24).Control-[12,18).Case	0.839675	0.427652	1.2517	0
[24,60).Control-[12,18).Case	1.03772	0.679711	1.39572	0
[24,60).Case-[18,24).Case	0.203074	-0.200204	0.606353	0.8498
[0,6).Control-[18,24).Case	-0.421416	-0.90402	0.0611889	0.148601
[6,12).Control-[18,24).Case	-0.427113	-0.818587	-0.0356395	0.0199811
[12,18).Control-[18,24).Case	0.153854	-0.282238	0.589946	0.982819
[18,24).Control-[18,24).Case	0.381595	-0.0598202	0.82301	0.158805
[24,60).Control-[18,24).Case	0.579636	0.188163	0.97111	0.0001314
[0,6).Control-[24,60).Case	-0.62449	-1.06345	-0.18553	0.0003079
[6,12).Control-[24,60).Case	-0.630187	-0.966387	-0.293987	2e-07
[12,18).Control-[24,60).Case	-0.0492205	-0.436461	0.33802	0.999996
[18,24).Control-[24,60).Case	0.178521	-0.214705	0.571746	0.914511
[24,60).Control-[24,60).Case	0.376562	0.040362	0.712762	0.0145894
[6,12).Control-[0,6).Control	-0.00569727	-0.433838	0.422443	1
[12,18).Control-[0,6).Control	0.57527	0.105984	1.04455	0.0042542
[18,24).Control-[0,6).Control	0.803011	0.328775	1.27725	4.4e-06
[24,60).Control-[0,6).Control	1.00105	0.572912	1.42919	0
[12,18).Control-[6,12).Control	0.580967	0.206036	0.955898	4.58e-05
[18,24).Control-[6,12).Control	0.808708	0.427599	1.18982	0
[24,60).Control-[6,12).Control	1.00675	0.684804	1.32869	0
[18,24).Control-[12,18).Control	0.227741	-0.199071	0.654554	0.800066
[24,60).Control-[12,18).Control	0.425782	0.0508515	0.800713	0.0122706
[24,60).Control-[18,24).Control	0.198041	-0.183068	0.57915	0.824092

## Sheet: Shann. div. by ctry. and status
Comparison	Difference in mean	lower CI	upper CI	Adjusted p-value
Mali.Control-Gambia.Control	-0.45728	-0.814606	-0.0999552	0.00272886
Kenya.Control-Gambia.Control	0.0629847	-0.265948	0.391917	0.999086
Bangladesh.Control-Gambia.Control	-0.494015	-0.843101	-0.14493	0.000499644
Gambia.Case-Gambia.Control	-0.519081	-0.849163	-0.188999	5.59534e-05
Mali.Case-Gambia.Control	-0.97096	-1.3209	-0.621017	0
Kenya.Case-Gambia.Control	-0.292533	-0.60919	0.0241248	0.0946113
Bangladesh.Case-Gambia.Control	-1.12189	-1.48654	-0.757235	0
Kenya.Control-Mali.Control	0.520265	0.168004	0.872526	0.000217432
Bangladesh.Control-Mali.Control	-0.036735	-0.407885	0.334415	0.999989
Gambia.Case-Mali.Control	-0.0618007	-0.415136	0.291535	0.999495
Mali.Case-Mali.Control	-0.51368	-0.885637	-0.141723	0.000779493
Kenya.Case-Mali.Control	0.164748	-0.17608	0.505576	0.824267
Bangladesh.Case-Mali.Control	-0.664606	-1.05043	-0.278779	5.66099e-06
Bangladesh.Control-Kenya.Control	-0.557	-0.900901	-0.2131	2.78409e-05
Gambia.Case-Kenya.Control	-0.582066	-0.90666	-0.257472	1.79895e-06
Mali.Case-Kenya.Control	-1.03394	-1.37872	-0.689174	0
Kenya.Case-Kenya.Control	-0.355517	-0.666449	-0.0445853	0.0125194
Bangladesh.Case-Kenya.Control	-1.18487	-1.54456	-0.82518	0
Gambia.Case-Bangladesh.Control	-0.0250656	-0.370066	0.319935	0.999999
Mali.Case-Bangladesh.Control	-0.476945	-0.840994	-0.112896	0.00189383
Kenya.Case-Bangladesh.Control	0.201483	-0.130696	0.533662	0.591118
Bangladesh.Case-Bangladesh.Control	-0.627871	-1.00608	-0.249662	1.50448e-05
Mali.Case-Gambia.Case	-0.451879	-0.797748	-0.10601	0.00197873
Kenya.Case-Gambia.Case	0.226548	-0.0856	0.538697	0.349811
Bangladesh.Case-Gambia.Case	-0.602805	-0.963548	-0.242062	1.27166e-05
Kenya.Case-Mali.Case	0.678428	0.345347	1.01151	2.51378e-08
Bangladesh.Case-Mali.Case	-0.150926	-0.529927	0.228075	0.929189
Bangladesh.Case-Kenya.Case	-0.829354	-1.17785	-0.480853	2.73386e-11
