# Supplementary material for: Diarrhea in young children from low-income countries leads to large-scale alterations in intestinal microbiota composition
Source: Genome Biol. 2014 Jun 27;15(6):R76. doi: 10.1186/gb-2014-15-6-r76 (PMC4072981; doi:10.1186/gb-2014-15-6-r76)
Supplement: Additional file 4: Table S3 — OTUs found to be significantly associated with diarrhea or with diarrhea free controls. [file gb-2014-15-6-r76-S4.xlsx]

## Sheet: Summary of findings
Taxon	Unstratified_all_stats	Unstratified_all_but_OR	Unstratified_just_OR	age1_all_stats	age1_all_but_OR	age1_just_OR	age2_all_stats	age2_all_but_OR	age2_just_OR	age3_all_stats	age3_all_but_OR	age3_just_OR	age4_all_stats	age4_all_but_OR	age4_just_OR	age5_all_stats	age5_all_but_OR	age5_just_OR	the_Gambia_all_stats	the_Gambia_all_but_OR	the_Gambia_just_OR	Mali_all_stats	Mali_all_but_OR	Mali_just_OR	Kenya_all_stats	Kenya_all_but_OR	Kenya_just_OR	Bangladesh_all_stats	Bangladesh_all_but_OR	Bangladesh_just_OR	Dysentery_all_but_OR
Anaerostipes
Bacteroides
Bifidobacterium
Blautia
Campylobacter
Catenibacterium
Clostridial cluster XI
Clostridial cluster XIV
Clostridial cluster XV
Clostridial cluster XVI
Clostridial cluster XVIII
Clostridium sensu stricto
Collinsella
Coprococcus
Dialister
Dorea
Enterococcus avium group
Enterococcus faecalis
Enterococcus faecium group
Enterococcus gallinarum/casseliflavus
Escherichia/Shigella
Eubacterium coprostanoligenes
Faecalibacterium
Fusobacterium
Gemella
Granulicatella
Haemophilus
Klebsiella
Lactobacillus fermentum
Lactobacillus gasseri
Lactobacillus gastricus
Lactobacillus mucosae
Lactobacillus ruminis
Lactococcus lactis
Megamonas
Megasphaera
Mitsuokella/Selenomonas
OTU_5237
Neisseria
OTU_159748
Olsenella
Prevotella buccalis
Prevotella copri
Prevotella histicola/melaninogenica
Prevotella stercorea
Pseudobutyrivibrio
Roseburia/E. rectale
Roseburia inulinivorans
Rothia
Ruminococcus
Streptococcus mitis group
Streptococcus pasteurianus group
Streptococcus salivarius group
Sutterella
Turicibacter
Unclassified Bacteroidaceae
Unclassified Fusobacteria
Unclassified Lachnosipraceae
Veillonella
Veillonella ratti/criceti
Weissella
putative Erysipelothrix

## Sheet: Ordered by Anaerobic Status
Taxon	OTUs_all_stats	OTUs_all_but_OR	OTUs_just_OR	age1_all_stats	age1_all_but_OR	age1_just_OR	age2_all_stats	age2_all_but_OR	age2_just_OR	age3_all_stats	age3_all_but_OR	age3_just_OR	age4_all_stats	age4_all_but_OR	age4_just_OR	age5_all_stats	age5_all_but_OR	age5_just_OR	country1_all_stats	country1_all_but_OR	country1_just_OR	country2_all_stats	country2_all_but_OR	country2_just_OR	country4_all_stats	country4_all_but_OR	country4_just_OR	country6_all_stats	country6_all_but_OR	country6_just_OR	Dysentery_all_but_OR
Anaerostipes																																		Obligate anaerobes
Bacteroides
Bifidobacterium
Blautia
Catenibacterium
Clostridial cluster XI
Clostridial cluster XIV
Clostridial cluster XV
Clostridial cluster XVI
Clostridial cluster XVIII
Clostridium sensu stricto
Collinsella
Coprococcus
Dialister
Dorea
Eubacterium coprostanoligenes
Faecalibacterium
Fusobacterium
Megamonas
Megasphaera
Mitsuokella/Selenomonas
OTU_5237
OTU_159748
Olsenella
Prevotella buccalis
Prevotella copri
Prevotella histicola/melaninogenica
Prevotella stercorea
Pseudobutyrivibrio
Roseburia/E.rectale
Roseburia inulinivorans
Ruminococcus
Turicibacter
Unclassified Bacteroidaceae
Unclassified Fusobacteria
Unclassified Lachnosipraceae
Veillonella
Veillonella ratti/criceti
putative Erysipelothrix
Campylobacter																																		Facultative anaerobes/microaerophiles
Enterococcus avium group
Enterococcus faecalis
Enterococcus faecium group
Enterococcus gallinarum/casseliflavus
Escherichia/Shigella
Gemella
Granulicatella
Haemophilus
Klebsiella
Lactobacillus fermentum
Lactobacillus gasseri
Lactobacillus gastricus
Lactobacillus mucosae
Lactobacillus ruminis
Lactococcus lactis
Neisseria
Rothia
Streptococcus mitis group
Streptococcus pasteurianus group
Streptococcus salivarius group
Sutterella
Weissella

## Sheet: Unstratified all stats
Taxa	OTU	Considered Abundant	No. Case	No. Control	Total samples	No. sequences in Case	No. sequences in Control	Avg. no. of seq in Case	Avg. no. of seq in Control	1.OR	1.Confidence interval lower	1.Confidence interval upper	1.p-value	1.FDR	2.Discovery OR	2.Confidence interval lower	2.Confidence interval upper	2.p-value	2.FDR	3.Fold Change	3.p-value	3.FDR	3.inter	3.case	3.norm	3a.Fold Change	3a.p-value	3a.FDR	3a.inter	3a.case	3a.norm	3b.Fold Change	3b.p-value	3b.FDR	3b.inter	3b.case	3b.age2	3b.age3	3b.age4	3b.age5	3b.country2	3b.country4	3b.country6	3b.norm	3c.Fold Change	3c.p-value	3c.FDR	3c.inter	3c.case
Escherichia/Shigella	90191	1	137	44	181	3780.82	479.605	7.44257	0.99092	3.688	2.53083	5.45555	1.79654e-13	5.84864e-10	5.99249	5.44776	6.60302	0	0	1.73794	6.55322e-113	2.38702e-111	0.508202	1.73794	-0.103003	1.72949	3.85782e-111	1.28812e-109	0.576157	1.72949	-0.296899	1.19445	6.22591e-58	5.30414e-57	0.776754	1.19445	-0.220575	-1.21868	-0.835978	-0.937108	0.73342	-0.142048	0.150025	0.646759	1.28177	1.94771e-63	3.88111e-62	0.71156	1.28177
Escherichia/Shigella	108323	1	112	42	154	2050.51	517.416	4.03643	1.06904	2.97327	2.01116	4.46194	4.63901e-09	1.32767e-06	3.01719	2.73847	3.32929	3.78897e-134	1.27001e-132	1.41817	8.55014e-106	2.82589e-104	0.785213	1.41817	-0.75792	1.39023	1.38284e-101	3.95766e-100	0.887992	1.39023	-1.02712	1.08337	1.57909e-66	1.5307e-65	0.610866	1.08337	0.108318	-0.268069	-0.429355	-0.734714	0.366838	0.210656	0.617141	-0.158464	1.27987	8.91634e-87	2.48893e-85	0.441057	1.27987
Escherichia/Shigella	137058	1	76	23	99	1065.53	163.415	2.09751	0.337635	3.52201	2.13895	5.9971	6.48481e-08	1.25104e-05	4.97363	4.21425	5.90125	2.44181e-114	7.21025e-113	1.43649	7.96084e-150	5.27563e-148	0.14741	1.43649	0.152894	1.41293	8.13968e-144	4.43493e-142	0.213967	1.41293	-0.0312314	1.01157	4.30477e-86	5.52827e-85	0.589044	1.01157	0.0397697	-0.56281	-0.749234	-0.726849	0.135856	-0.486339	-0.326098	1.12052	1.3362	6.13893e-137	3.37304e-135	0.414082	1.3362
Escherichia/Shigella	138771	1	142	51	193	4889.63	1008.15	9.62525	2.08296	3.29014	2.29852	4.76558	2.67278e-12	2.57814e-09	3.69071	3.44786	3.95354	0	0	1.6911	5.69249e-90	1.38169e-88	0.685913	1.6911	-0.344109	1.67507	6.90482e-88	1.5844e-86	0.758894	1.67507	-0.542945	1.29001	5.18869e-56	4.30363e-55	0.900027	1.29001	0.141115	-0.671601	-0.63366	-0.560347	0.2481	-0.719079	0.0394453	0.378361	1.54206	4.06396e-79	1.02164e-77	0.978744	1.54206
Granulicatella	140418	1	127	50	177	3852.08	338.931	7.58283	0.700271	2.89031	2.00562	4.21433	1.51176e-09	5.32057e-07	8.64636	7.7342	9.68702	0	0	1.08425	1.77926e-36	1.3924e-35	-0.29227	1.08425	1.71596	1.08425	1.77495e-36	1.42588e-35	-0.29227	1.08425	1.71596	1.05522	6.10541e-37	3.6655e-36	-0.384523	1.05522	-0.267968	0.484781	0.441139	0.473891	0.185437	-0.2142	0.267952	1.37949	1.05522	6.11472e-37	7.89157e-36	-0.384523	1.05522
Streptococcus mitis group	165122	1	75	20	95	1760.85	101.794	3.46623	0.210318	4.01334	2.37615	7.06537	8.88428e-09	2.31908e-06	13.1324	10.7483	16.2002	5.85675e-300	3.8616e-298	1.51957	3.73052e-113	1.36457e-111	-0.338442	1.51957	1.51143	1.44038	2.25218e-103	6.6806e-102	-0.423603	1.44038	1.64389	1.3168	4.36385e-95	6.35994e-94	-0.0870265	1.3168	-0.384301	-0.0087939	0.828853	-0.653111	0.133309	0.19609	0.0714104	1.42004	1.04147	8.40366e-63	1.66185e-61	0.17178	1.04147
Streptococcus mitis group	165701	1	131	48	179	3884.15	621.133	7.64597	1.28333	3.15272	2.18093	4.61584	6.56402e-11	3.6373e-08	4.75798	4.37038	5.18686	0	0	1.56672	8.46978e-83	1.80366e-81	0.293408	1.56672	0.398678	1.60411	1.24054e-87	2.84157e-86	0.353205	1.60411	0.189533	1.27406	1.23635e-60	1.09336e-59	0.7608	1.27406	-0.894834	-0.545861	-0.88732	-1.35623	0.352346	-0.523694	0.113636	1.45551	1.4763	1.1995e-78	2.99231e-77	0.891882	1.4763
Streptococcus mitis group	172010	1	90	24	114	3010.1	156.031	5.92539	0.322378	4.12136	2.54591	6.89804	1.35433e-10	6.5319e-08	14.6787	12.4964	17.3619	0	0	1.7189	3.05455e-103	9.66617e-102	-0.191966	1.7189	1.20898	1.77803	2.77166e-112	9.43595e-111	-0.11829	1.77803	0.921263	1.17414	1.26782e-56	1.06136e-55	-0.157753	1.17414	-0.479546	0.114396	-0.134945	-0.663268	0.127725	-0.475204	-0.381823	2.6348	1.12964	1.89712e-48	3.01456e-47	0.149921	1.12964
Streptococcus mitis group	181885	1	79	21	100	1954.43	124.623	3.8473	0.257485	4.05481	2.42965	7.03684	2.76402e-09	8.56977e-07	11.891	9.91959	14.3551	0	0	1.5004	8.60167e-99	2.49468e-97	-0.410814	1.5004	1.79706	1.69653	6.8374e-124	2.76941e-122	-0.228158	1.69653	1.16979	1.2442	2.14175e-78	2.45509e-77	-0.241333	1.2442	-0.888626	-0.237522	-0.863882	-0.437771	0.384504	-0.226053	0.771785	2.3512	1.0567	1.27753e-59	2.40926e-58	-0.131591	1.0567
Streptococcus mitis group	224851	1	88	19	107	1110.69	234.756	2.1864	0.485033	5.12049	3.02961	9.0632	3.08215e-12	2.86684e-09	3.59536	3.12055	4.15699	9.47579e-90	2.28507e-88	1.3661	1.94463e-102	6.02211e-101	-0.170407	1.3661	1.33928	1.27704	2.16997e-92	5.41847e-91	-0.284638	1.27704	1.52648	1.11693	1.72241e-78	1.98226e-77	0.693005	1.11693	-1.04323	-1.17226	-1.36986	-1.41058	0.2065	-0.456202	0.129934	2.25221	1.18172	3.81459e-82	9.96461e-81	1.03054	1.18172
[truncated: 32 more columns]

## Sheet: Unstratified all but OR
Taxa	OTU	Considered Abundant	No. Case	No. Control	Total samples	No. sequences in Case	No. sequences in Control	Avg. no. of seq in Case	Avg. no. of seq in Control	1.OR	1.Confidence interval lower	1.Confidence interval upper	1.p-value	1.FDR	2.Discovery OR	2.Confidence interval lower	2.Confidence interval upper	2.p-value	2.FDR	3.Fold Change	3.p-value	3.FDR	3.inter	3.case	3.norm	3a.Fold Change	3a.p-value	3a.FDR	3a.inter	3a.case	3a.norm	3b.Fold Change	3b.p-value	3b.FDR	3b.inter	3b.case	3b.age2	3b.age3	3b.age4	3b.age5	3b.country2	3b.country4	3b.country6	3b.norm	3c.Fold Change	3c.p-value	3c.FDR	3c.inter	3c.case
Bacteroides	1157	1	11	30	41	112.331	408.448	0.221124	0.843902	0.33529	0.149759	0.697986	0.00205816	0.039212	0.208723	0.167814	0.25787	2.34362e-60	4.02886e-59	-1.69819	2.43197e-186	2.94596e-184	1.49002	-1.69819	0.998358	-1.53426	1.07665e-152	6.85582e-151	1.39445	-1.53426	0.721687	-1.60647	9.86998e-168	3.90659e-166	1.14737	-1.60647	0.489513	0.15504	0.156904	0.064858	-0.0562148	0.333557	-0.0116712	1.04451	-1.50446	4.20453e-152	2.87409e-150	0.963594	-1.50446
Bacteroides	1468	1	17	37	54	176.709	1313.9	0.347852	2.71466	0.41864	0.217803	0.77491	0.00311642	0.0516723	0.102412	0.0870324	0.119894	9.19793e-289	5.87135e-287	-2.01946	4.6793e-154	3.26723e-152	2.35812	-2.01946	-0.599169	-2.00747	4.18152e-154	2.70904e-152	2.38487	-2.00747	-0.683798	-1.87988	7.06806e-134	1.76322e-132	2.25509	-1.87988	0.194952	-0.0311743	0.0180865	-0.157757	0.177754	0.20589	-0.0578753	-0.790733	-1.82622	3.35129e-128	1.62232e-126	2.07447	-1.82622
Bacteroides	2749	1	90	143	233	10074.6	68885.2	19.8319	142.325	0.513775	0.375593	0.700267	1.30045e-05	0.000940807	0.10999	0.107709	0.112337	0	0	-1.27632	4.2326e-16	1.72862e-15	2.82276	-1.27632	-0.774684	-1.27632	4.22818e-16	1.84361e-15	2.82276	-1.27632	-0.774684	-1.24803	8.45196e-16	3.08598e-15	1.93318	-1.24803	0.858158	0.299505	0.822003	-0.201012	0.428694	-0.100665	0.379971	0.032245	-1.24803	8.45713e-16	6.1473e-15	1.93318	-1.24803
Bacteroides	3215	1	17	36	53	527.009	1493.6	1.03742	3.08595	0.431219	0.223799	0.800784	0.00455556	0.0663749	0.268182	0.242368	0.296352	1.7918e-172	7.53888e-171	-2.39724	1.39315e-147	8.91481e-146	2.60313	-2.39724	-0.0648191	-2.32701	5.02696e-141	2.62369e-139	2.57903	-2.32701	-0.19534	-2.27698	2.11054e-137	5.51875e-136	2.45	-2.27698	0.426757	-0.170149	0.102888	-0.0884152	-0.00968751	0.367171	0.179206	-0.330052	-2.37035	1.27616e-145	8.10642e-144	2.5074	-2.37035
Bacteroides	3790	1	16	33	49	123.095	697.103	0.242313	1.4403	0.444795	0.225375	0.844504	0.00822988	0.0933532	0.134187	0.109842	0.162751	9.88905e-136	3.35352e-134	-1.54631	3.46423e-127	1.59686e-125	1.62704	-1.54631	0.161219	-1.84288	9.17677e-175	8.26989e-173	1.99685	-1.84288	-0.0574496	-1.27504	1.09001e-111	1.98104e-110	1.89618	-1.27504	0.30055	-0.657143	-0.637277	-1.09925	-0.162278	0.503156	0.0955301	0.290308	-1.82728	2.57456e-181	2.61921e-179	2.12319	-1.82728
Bacteroides	4144	1	94	142	236	9672.66	28815	19.0407	59.5351	0.547172	0.401235	0.743864	7.36232e-05	0.00357732	0.254278	0.248445	0.260231	0	0	-1.27706	1.699e-18	7.63965e-18	2.38083	-1.27706	-0.0167014	-1.27706	1.69694e-18	8.09881e-18	2.38083	-1.27706	-0.0167014	-1.22177	3.25306e-17	1.23918e-16	1.72732	-1.22177	0.0917797	-0.147391	0.134963	-0.5609	0.74071	0.371355	0.712225	0.735184	-1.22177	3.25525e-17	2.51273e-16	1.72732	-1.22177
Bacteroides	4184	1	14	34	48	275.438	1526.98	0.542201	3.15493	0.375443	0.183638	0.729339	0.00177877	0.0362867	0.136923	0.119981	0.155774	3.75413e-292	2.41414e-290	-2.20544	4.19953e-134	2.15725e-132	2.45861	-2.20544	-0.287794	-2.21342	5.88986e-136	2.81977e-134	2.50685	-2.21342	-0.388783	-1.80142	8.82932e-115	1.68462e-113	2.57235	-1.80142	0.152468	-0.199978	-0.0770435	-1.0224	-0.231837	1.65548	0.12319	-1.45988	-1.94117	7.55282e-133	3.86455e-131	2.55253	-1.94117
Bacteroides	4507	1	10	26	36	129.813	1469.47	0.255537	3.03609	0.354073	0.150659	0.769038	0.00584797	0.0788064	0.0672925	0.055822	0.0805367	0	0	-2.55655	1.96951e-183	2.23017e-181	2.73074	-2.55655	-0.218919	-2.55991	1.60668e-186	1.70794e-184	2.7601	-2.55991	-0.287069	-2.22047	2.90889e-149	8.87108e-148	1.99521	-2.22047	0.687898	0.0995884	0.453477	0.13147	0.0927505	0.348289	0.306182	-0.244503	-2.46264	5.1364e-174	4.69377e-172	2.39809	-2.46264
Bacteroides	4765	1	16	30	46	1622.52	1745.79	3.19394	3.60701	0.492489	0.247228	0.94705	0.0238327	0.173574	0.706798	0.66018	0.756655	8.34633e-24	6.79924e-23	-2.61543	3.96906e-128	1.85584e-126	2.61263	-2.61543	0.695476	-2.72037	2.64131e-139	1.35148e-137	2.80788	-2.72037	0.367555	-2.41281	4.07404e-113	7.56268e-112	2.12044	-2.41281	0.381884	0.018758	0.744001	-0.0281803	0.155757	0.258257	0.588644	0.485726	-2.10211	1.84862e-86	5.12731e-85	1.96008	-2.10211
Bacteroides	5141	1	32	72	104	2237.06	4047.04	4.40366	8.36165	0.385048	0.240438	0.605358	1.08747e-05	0.000820929	0.420147	0.398824	0.442535	2.28019e-250	1.29098e-248	-2.26209	3.84504e-95	1.04096e-93	2.36456	-2.26209	0.953937	-2.28543	2.96832e-97	8.00279e-96	2.47478	-2.28543	0.667167	-2.00477	3.06864e-77	3.45823e-76	1.94323	-2.00477	0.223566	-0.44172	-0.165118	-0.640814	0.0420897	0.601208	0.384806	1.4291	-2.19183	3.62321e-90	1.06265e-88	2.09232	-2.19183
Dialister	10433	1	115	147	262	7180.1	36068.2	14.1341	74.5211	0.671121	0.499593	0.90008	0.0061918	0.0788064	0.150554	0.146778	0.1544	0	0	-1.2514	1.48881e-15	5.93609e-15	0.681284	-1.2514	5.48832	-1.2514	1.48731e-15	6.35216e-15	0.681284	-1.2514	5.48832	-1.21444	3.20054e-15	1.1453e-14	-0.318211	-1.21444	0.53125	1.48833	1.5066	1.12406	-0.0351855	0.372472	0.663669	4.9327	-1.21444	3.20242e-15	2.26395e-14	-0.318211	-1.21444
Dialister	11399	1	90	141	231	3687.05	14917.4	7.25797	30.8211	0.524107	0.382938	0.714796	2.43317e-05	0.00150521	0.187516	0.180876	0.194434	0	0	-1.22058	1.28206e-19	6.01729e-19	0.785536	-1.22058	4.36585	-1.22058	1.28041e-19	6.35179e-19	0.785536	-1.22058	4.36585	-1.23151	1.71668e-20	7.19144e-20	0.184117	-1.23151	0.614761	1.27562	1.61926	0.859995	-0.3445	0.0420923	0.0267085	3.77502	-1.23151	1.71807e-20	1.48656e-19	0.184117	-1.23151
Prevotella copri	12245	1	120	213	333	5703.73	13377.7	11.2278	27.6399	0.393875	0.296716	0.521223	1.34532e-11	9.92234e-09	0.323692	0.313748	0.333892	0	0	-1.09192	1.71918e-19	8.0284e-19	0.325719	-1.09192	5.46519	-1.09192	1.71698e-19	8.48522e-19	0.325719	-1.09192	5.46519	-1.00877	8.26374e-19	3.2979e-18	0.630533	-1.00877	0.0367613	0.677293	0.89271	1.654	-0.748826	-0.25858	-0.916187	3.67174	-1.00877	8.26986e-19	6.73274e-18	0.630533	-1.00877
Prevotella copri	12817	1	152	254	406	9367.29	24206.1	18.4395	50.0127	0.387007	0.295348	0.505914	5.84622e-13	9.51618e-10	0.293352	0.286403	0.300447	0	0	-1.14899	1.48776e-17	6.45573e-17	0.819841	-1.14899	5.22264	-1.14899	1.48606e-17	6.85856e-17	0.819841	-1.14899	5.22264	-1.0433	1.78534e-16	6.64914e-16	0.041259	-1.0433	0.495503	0.856776	1.07371	1.92138	-0.363316	0.869958	0.302835	3.79959	-1.0433	1.78649e-16	1.3393e-15	0.041259	-1.0433
Prevotella copri	13536	1	156	247	403	9037.17	25473	17.7897	52.6302	0.425616	0.325213	0.555802	8.51662e-11	4.52667e-08	0.268866	0.262438	0.275407	0	0	-1.17574	2.57088e-18	1.14749e-17	1.13433	-1.17574	4.6509	-1.17574	2.5678e-18	1.21681e-17	1.13433	-1.17574	4.6509	-1.11346	8.66792e-18	3.36434e-17	1.55419	-1.11346	0.178086	0.649591	0.571078	0.727805	-0.345801	-0.535309	-1.84315	3.65441	-1.11346	8.67395e-18	6.81256e-17	1.55419	-1.11346
Prevotella stercorea	17333	1	11	23	34	49.2501	2234	0.096949	4.61571	0.443967	0.193119	0.960575	0.0348178	0.192525	0.016682	0.0123108	0.0221437	0	0	-2.88023	1.27715e-149	8.44217e-148	2.31868	-2.88023	2.15097	-3.16328	1.06222e-172	9.19086e-171	2.76127	-3.16328	1.58476	-2.63894	5.48471e-135	1.39496e-133	1.87796	-2.63894	-0.0829128	0.437176	0.0023999	0.0690493	-0.467996	0.2441	0.292371	2.3737	-2.2451	8.05428e-107	2.92969e-105	1.58881	-2.2451
Clostridium cluster XI	17868	1	19	49	68	387.028	12398.7	0.761865	25.6172	0.345288	0.188864	0.608193	7.70782e-05	0.00370972	0.0237099	0.0213689	0.026199	0	0	-2.34016	2.1689e-124	9.39881e-123	3.64312	-2.34016	-3.26936	-2.53312	2.92087e-140	1.51536e-138	3.72845	-2.53312	-2.81096	-1.02009	1.12085e-39	7.08701e-39	2.29755	-1.02009	-0.26922	-1.03768	-0.873417	-1.19218	0.571314	0.078679	1.83619	-1.95473	-1.12452	2.6622e-43	3.90176e-42	2.43085	-1.12452
Megasphaera	22046	1	11	26	37	171.433	3028.05	0.337466	6.25631	0.39023	0.171964	0.828424	0.0109904	0.11168	0.0429208	0.0365991	0.0500895	0	0	-3.21744	7.14058e-190	9.34519e-188	3.24425	-3.21744	0.307507	-3.03968	6.59507e-172	5.63154e-170	3.10759	-3.03968	0.167151	-1.50295	2.79345e-84	3.49269e-83	2.58305	-1.50295	0.670631	0.765599	-1.31825	-1.1908	0.123793	-1.93394	-1.00751	0.731667	-2.0103	5.76193e-120	2.50943e-118	3.1037	-2.0103
Escherichia/Shigella	57869	1	76	26	102	2745.66	819.742	5.40485	1.69368	3.09568	1.91767	5.1366	5.94552e-07	7.82046e-05	2.54703	2.3549	2.75703	1.64555e-140	5.76808e-139	1.85468	4.84567e-106	1.6097e-104	0.37333	1.85468	-0.195722	1.89433	1.6305e-111	5.47225e-110	0.467345	1.89433	-0.445892	1.15166	2.84404e-51	2.19077e-50	1.35478	1.15166	0.011329	-0.816506	-1.04345	-0.964564	-0.974674	-1.23002	-0.853266	0.985175	1.30502	7.35486e-62	1.43161e-60	1.76555	1.30502
Escherichia/Shigella	58381	1	318	212	530	39747	11851.5	78.2421	24.4866	2.14568	1.65213	2.79134	3.02592e-09	9.16363e-07	2.55864	2.50643	2.61199	0	0	1.23227	5.44886e-22	2.77548e-21	2.53304	1.23227	-1.47358	1.23227	5.44089e-22	2.92231e-21	2.53304	1.23227	-1.47358	1.28234	2.51717e-25	1.18785e-24	3.11165	1.28234	-0.783488	-1.57482	-1.87918	-1.70136	0.209553	-0.374018	-0.0704649	0.0200929	1.28234	2.51973e-25	2.5357e-24	3.11165	1.28234
Escherichia/Shigella	63503	1	155	97	252	8323.76	1257.12	16.3854	2.59736	1.75082	1.29562	2.37382	0.000191431	0.00740806	5.0402	4.74917	5.35307	0	0	1.46515	6.5081e-53	7.67997e-52	1.00306	1.46515	-0.0934556	1.46062	2.23537e-52	2.63908e-51	1.0961	1.46062	-0.362536	1.08692	1.70388e-32	9.40368e-32	0.802227	1.08692	0.24819	-0.801517	-0.384191	-0.715026	0.832116	-0.0860129	0.234595	0.569832	1.14397	2.06055e-34	2.52303e-33	0.7571	1.14397
Escherichia/Shigella	64796	1	461	391	852	759696	178915	1495.46	369.659	2.33101	1.58018	3.47523	6.82258e-06	0.000567691	3.48851	3.47024	3.5074	0	0	1.46166	1.52709e-15	6.08592e-15	5.66426	1.46166	-3.25149	1.46166	1.52554e-15	6.51011e-15	5.66426	1.46166	-3.25149	1.56161	2.25277e-19	9.15877e-19	5.87421	1.56161	-1.33408	-2.35457	-2.31867	-3.08218	1.28416	0.245643	0.897605	-0.580296	1.56161	2.25448e-19	1.87172e-18	5.87421	1.56161
Escherichia/Shigella	64986	1	344	251	595	229064	29413.8	450.913	60.7723	1.94583	1.49255	2.54075	4.05144e-07	5.70355e-05	6.08185	6.00762	6.15749	0	0	1.1781	2.51837e-12	8.69643e-12	3.85117	1.1781	-2.34073	1.1781	2.5164e-12	9.40815e-12	3.85117	1.1781	-2.34073	1.25831	1.3921e-14	4.87705e-14	3.20255	1.25831	-0.127091	-1.23967	-0.496801	-1.28249	1.32728	0.19248	0.933769	-0.762878	1.25831	1.39288e-14	9.55393e-14	3.20255	1.25831
Escherichia/Shigella	71660	1	191	117	308	6839.6	1199.69	13.4638	2.47871	1.88877	1.4231	2.51349	5.5938e-06	0.00048724	4.33751	4.07838	4.616	0	0	1.34116	1.14923e-55	1.45013e-54	0.890921	1.34116	0.227283	1.34434	1.10953e-55	1.3953e-54	0.950134	1.34434	0.0503685	1.03754	5.20646e-33	2.89985e-32	0.972736	1.03754	0.00541731	-0.510073	-0.567581	-0.602488	0.45654	-0.039763	-0.0938123	0.405993	1.25551	9.6518e-51	1.59197e-49	0.939064	1.25551
Escherichia/Shigella	71687	1	279	155	434	14611.2	4562.6	28.7622	9.42687	2.58347	1.9798	3.3791	3.72243e-13	7.65869e-10	2.43777	2.35792	2.52072	0	0	1.13245	2.17442e-28	1.35707e-27	1.92967	1.13245	-0.607646	1.10469	1.9863e-25	1.19444e-24	1.98795	1.10469	-1.20222	1.07862	4.10632e-26	1.97206e-25	2.33449	1.07862	-0.59082	-1.12371	-1.60061	-1.3908	0.262552	-0.107931	-0.0477064	0.1007	1.10149	2.42721e-28	2.63173e-27	2.31568	1.10149
Escherichia/Shigella	75427	1	310	192	502	29852.2	7205	58.7642	14.8864	2.37896	1.8305	3.09781	2.16439e-11	1.44537e-08	3.1594	3.07899	3.24231	0	0	1.03153	2.65592e-18	1.18443e-17	2.21807	1.03153	-1.08022	1.03153	2.65274e-18	1.25569e-17	2.21807	1.03153	-1.08022	1.1103	4.24453e-23	1.90135e-22	1.59673	1.1103	-0.27779	-0.924125	-1.30592	-1.21125	0.767273	1.15334	0.798447	0.11195	1.1103	4.24844e-23	3.98439e-22	1.59673	1.1103
Escherichia/Shigella	80484	1	419	343	762	236789	67462.7	466.12	139.386	1.93403	1.417	2.64917	1.68324e-05	0.00116226	2.7251	2.7016	2.7488	0	0	1.35027	2.3961e-17	1.03335e-16	4.95411	1.35027	-3.47631	1.35027	2.39337e-17	1.09567e-16	4.95411	1.35027	-3.47631	1.46436	3.383e-22	1.48079e-21	5.23105	1.46436	-1.44576	-2.30108	-2.36412	-2.77762	0.984612	0.325343	0.993825	-1.15942	1.46436	3.38599e-22	3.08662e-21	5.23105	1.46436
Escherichia/Shigella	80561	1	140	85	225	7231.91	1254.48	14.2361	2.5919	1.78473	1.30342	2.45378	0.000194983	0.00750096	4.3888	4.13269	4.66392	0	0	1.35089	2.305e-44	2.20622e-43	0.644446	1.35089	0.62536	1.35941	9.64065e-45	9.52508e-44	0.75556	1.35941	0.277027	1.14067	1.62586e-34	9.33919e-34	0.20102	1.14067	0.170924	-0.126678	-0.578158	-1.03822	0.556461	0.419609	0.577769	1.69916	1.30542	2.5201e-42	3.62215e-41	0.0668451	1.30542
Escherichia/Shigella	80563	1	330	257	587	103370	20746.4	203.484	42.8645	1.63665	1.25843	2.13105	0.000175402	0.00694251	3.82906	3.77237	3.88728	0	0	1.33611	1.06857e-18	4.83912e-18	3.27241	1.33611	-1.7538	1.33611	1.06725e-18	5.1302e-18	3.27241	1.33611	-1.7538	1.39954	4.55809e-21	1.94035e-20	2.67442	1.39954	-0.0407891	-0.720254	-0.438334	-0.996454	1.1409	0.143193	0.674106	-0.483747	1.39954	4.56189e-21	4.01928e-20	2.67442	1.39954
Escherichia/Shigella	100517	1	376	282	658	80890.7	30358.4	159.234	62.724	2.03893	1.54676	2.69364	1.53763e-07	2.60039e-05	2.03772	2.01092	2.06492	0	0	1.14411	4.42572e-16	1.80522e-15	3.73052	1.14411	-2.51518	1.14411	4.42108e-16	1.92546e-15	3.73052	1.14411	-2.51518	1.24926	1.13718e-20	4.78847e-20	3.68188	1.24926	-0.841103	-1.63856	-2.00537	-2.21181	0.840323	0.249722	0.875409	-0.501409	1.24926	1.13811e-20	9.91003e-20	3.68188	1.24926
Streptococcus pasteurianus group	106863	1	137	80	217	147808	8621.16	290.961	17.8123	1.86368	1.35375	2.57748	8.44564e-05	0.00397755	13.2884	12.9985	13.5864	0	0	1.36706	4.2673e-16	1.74224e-15	1.43527	1.36706	-0.679719	1.36706	4.26283e-16	1.85771e-15	1.43527	1.36706	-0.679719	1.35912	3.14879e-16	1.16372e-15	1.08301	1.35912	0.342692	-0.586399	-0.42157	-0.813837	-0.0314902	-0.241644	0.879725	0.582508	1.35912	3.15077e-16	2.33852e-15	1.08301	1.35912
Escherichia/Shigella	108321	1	111	63	174	5218.87	855.309	10.2734	1.76717	1.86723	1.31623	2.66613	0.000312236	0.0108136	4.64427	4.31947	4.99854	0	0	1.83818	1.89409e-86	4.29701e-85	0.0105533	1.83818	1.8135	1.86227	1.92695e-87	4.39452e-86	0.0990268	1.86227	1.50563	1.51774	1.12883e-62	1.02938e-61	-0.457589	1.51774	0.0732872	-0.764339	-0.481369	-0.677837	0.808658	0.107713	0.845049	2.96573	1.66529	2.98262e-74	6.92329e-73	-0.537688	1.66529
Mitsuokella/Selenomonas	109089	1	14	18	32	86.6067	394.63	0.170486	0.815351	0.733925	0.33369	1.58202	0.47301	0.768836	0.167499	0.131214	0.211694	2.29126e-68	4.33044e-67	-1.74619	3.81087e-116	1.45103e-114	1.11232	-1.74619	2.89559	-1.50784	8.05408e-100	2.23625e-98	0.695697	-1.50784	3.42913	-1.21576	4.56688e-100	7.08819e-99	0.0373439	-1.21576	0.485202	-0.00995306	-1.05271	-0.410039	-0.321924	-0.440563	0.892585	5.02144	-1.37043	9.50758e-104	3.33713e-102	0.580277	-1.37043
Escherichia/Shigella	120841	1	138	84	222	12047.5	1000.77	23.7156	2.0677	1.77501	1.29438	2.44411	0.000245229	0.00898344	9.16759	8.59478	9.78777	0	0	1.75277	6.14661e-70	1.04288e-68	0.478764	1.75277	0.794277	1.06038	2.61499e-25	1.56527e-24	0.879663	1.06038	-0.350054	1.06581	1.19694e-25	5.6906e-25	0.618167	1.06581	0.0324201	0.14317	-0.12401	-0.222399	0.282301	-0.0545587	0.399289	0.050659	1.73569	3.68938e-69	7.941e-68	0.316585	1.73569
Campylobacter	131107	1	143	79	222	87640.8	21144.2	172.521	43.6864	2.00711	1.45934	2.77462	9.0806e-06	0.000722306	3.17809	3.13038	3.22666	0	0	1.24266	9.1689e-13	3.23395e-12	2.28676	1.24266	-2.08949	1.24266	9.16146e-13	3.49189e-12	2.28676	1.24266	-2.08949	1.18078	1.59905e-12	5.21679e-12	2.28194	1.18078	0.473514	0.534621	-1.24194	-1.37342	-0.638428	-0.549619	-0.425197	-0.442726	1.18078	1.59981e-12	9.82674e-12	2.28194	1.18078
Escherichia/Shigella	136673	1	168	79	247	19337.2	1492.75	38.0654	3.0842	2.53077	1.85128	3.47985	8.81191e-10	3.42533e-07	9.87391	9.36405	10.4116	0	0	1.93343	1.15415e-60	1.62128e-59	1.32874	1.93343	-1.21031	1.91435	9.22086e-60	1.26928e-58	1.42459	1.91435	-1.48188	1.79904	3.41953e-57	2.88028e-56	1.44937	1.79904	-0.180823	-1.37346	-0.755516	-0.91525	0.658567	-0.464886	0.158629	-0.161292	1.863	1.61759e-59	3.03957e-58	1.41178	1.863
Streptococcus mitis group	156221	1	134	59	193	3717.27	911.588	7.31745	1.88345	2.57847	1.8236	3.67831	1.49533e-08	3.78102e-06	3.10023	2.88296	3.33696	3.85704e-250	2.17902e-248	1.46015	9.11571e-68	1.47185e-66	0.406036	1.46015	0.628087	1.49274	5.0661e-71	8.79024e-70	0.488064	1.49274	0.338794	1.05267	1.09685e-42	7.31718e-42	1.0729	1.05267	-0.572089	-0.378983	-0.952024	-1.16435	0.350029	-0.836473	-0.644844	1.38865	1.10308	1.37874e-44	2.05187e-43	1.09133	1.10308
[truncated: 32 more columns]

## Sheet: Unstratified just OR
Taxa	OTU	Considered Abundant	No. Case	No. Control	Total samples	No. sequences in Case	No. sequences in Control	Avg. no. of seq in Case	Avg. no. of seq in Control	1.OR	1.Confidence interval lower	1.Confidence interval upper	1.p-value	1.FDR	2.Discovery OR	2.Confidence interval lower	2.Confidence interval upper	2.p-value	2.FDR	3.Fold Change	3.p-value	3.FDR	3.inter	3.case	3.norm	3a.Fold Change	3a.p-value	3a.FDR	3a.inter	3a.case	3a.norm	3b.Fold Change	3b.p-value	3b.FDR	3b.inter	3b.case	3b.age2	3b.age3	3b.age4	3b.age5	3b.country2	3b.country4	3b.country6	3b.norm	3c.Fold Change	3c.p-value	3c.FDR	3c.inter	3c.case
Streptococcus pasteurianus group	321	1	28	4	32	394.733	26.6259	0.777034	0.0550121	6.98909	2.41873	27.6334	1.70027e-05	0.00116226	11.1265	7.52855	17.1008	8.57783e-65	1.55782e-63	0.445128	1.29308e-28	8.13454e-28	-0.711921	0.445128	2.64675	0.331059	2.31726e-18	1.09949e-17	-0.184965	0.331059	0.604643	0.689921	2.08523e-64	1.95141e-63	-0.406281	0.689921	0.620434	-0.12436	-0.359187	-0.445954	-0.0871804	0.286394	0.450012	1.18618	1.027	4.21958e-109	1.58807e-107	-0.841681	1.027
Prevotella copri	327	1	128	228	356	1993.23	5575.1	3.92368	11.5188	0.378592	0.286474	0.49892	6.54562e-13	1.00279e-09	0.271643	0.257956	0.285947	0	0	-0.762263	1.56624e-16	6.50888e-16	0.400262	-0.762263	4.10935	-0.762263	1.56458e-16	6.94292e-16	0.400262	-0.762263	4.10935	-0.720592	5.92344e-17	2.23643e-16	0.860806	-0.720592	-0.0563664	0.28669	0.451642	0.970597	-0.984809	-0.131715	-0.8252	2.86163	-0.720592	5.92738e-17	4.52706e-16	0.860806	-0.720592
Prevotella copri	396	1	106	207	313	1272.43	2993.72	2.50477	6.18538	0.353231	0.263922	0.470974	1.07779e-13	4.58854e-10	0.322947	0.302184	0.344964	1.91726e-277	1.1749e-275	-0.501083	6.80027e-11	2.19327e-10	0.119393	-0.501083	3.73533	-0.501083	6.79581e-11	2.37634e-10	0.119393	-0.501083	3.73533	-0.491725	5.42775e-12	1.73193e-11	0.51101	-0.491725	0.0621438	0.0732637	0.168157	0.382905	-1.20055	0.0275319	-0.454169	3.05208	-0.491725	5.43022e-12	3.24369e-11	0.51101	-0.491725
Prevotella copri	440	1	97	205	302	1600.24	3308.31	3.15008	6.83534	0.321611	0.238697	0.43127	1.27958e-15	9.17442e-12	0.367658	0.34613	0.390388	1.28376e-255	7.34821e-254	-0.562267	1.52107e-11	5.06323e-11	0.0863084	-0.562267	3.67754	-0.562267	1.52e-11	5.48066e-11	0.0863084	-0.562267	3.67754	-0.570798	1.77098e-12	5.76616e-12	-0.0890526	-0.570798	0.16833	0.427615	0.382961	0.764996	-0.151254	0.504195	-0.118985	2.82336	-0.570798	1.77183e-12	1.08577e-11	-0.0890526	-0.570798
Prevotella copri	1843	1	49	116	165	418.645	1798.82	0.824104	3.71657	0.339033	0.230995	0.491856	1.46845e-09	5.23894e-07	0.177089	0.158819	0.197045	4.97842e-294	3.24145e-292	-0.577438	7.13515e-17	3.0162e-16	-0.288637	-0.577438	3.5262	-0.577438	7.12775e-17	3.20558e-16	-0.288637	-0.577438	3.5262	-0.521328	1.64588e-14	5.75141e-14	-0.365432	-0.521328	0.150941	0.128369	0.574813	0.74984	-0.0430053	0.219886	-0.211374	2.68502	-0.521328	1.64681e-14	1.1266e-13	-0.365432	-0.521328
Escherichia/Shigella	5052	1	139	50	189	3279.38	1931.53	6.45548	3.99077	3.26589	2.27489	4.74688	5.682e-12	4.60814e-09	1.29072	1.21975	1.36603	2.80485e-19	1.93714e-18	1.14323	3.45377e-47	3.54833e-46	0.744673	1.14323	-0.287908	1.12759	4.67194e-46	4.76227e-45	0.847666	1.12759	-0.585381	0.768236	3.0033e-26	1.44714e-25	1.71751	0.768236	-0.306791	-1.32098	-1.32549	-1.30875	-0.219361	-0.611956	-0.328315	0.227285	0.92289	9.93806e-36	1.25522e-34	1.80292	0.92289
NULL	5237	1	3	21	24	10.0408	486.559	0.0197653	1.00529	0.131192	0.0248933	0.443636	9.86216e-05	0.00446696	0.0156211	0.00746009	0.0289434	2.33436e-160	9.29603e-159	-0.284612	4.1751e-11	1.35903e-10	0.198486	-0.284612	0.28634	-1.74304	2.89505e-137	1.42262e-135	1.56341	-1.74304	0.665462	-0.257335	1.74688e-11	5.45841e-11	-0.223478	-0.257335	0.0828007	0.0266627	0.126873	1.33708	0.16758	0.108632	0.348633	0.682691	-0.132493	4.20247e-05	0.000128597	-0.0346681	-0.132493
Escherichia/Shigella	6439	1	50	11	61	818.393	44.1759	1.61101	0.0912724	4.68738	2.37169	10.1162	4.55818e-07	6.24806e-05	14.1393	10.4341	19.6108	2.84007e-143	1.02164e-141	1.56575	4.88991e-217	1.01882e-214	0.0500361	1.56575	0.0925854	1.56615	5.8683e-216	9.92429e-214	0.0727072	1.56615	0.0248792	0.972714	1.15766e-101	1.83061e-100	0.114113	0.972714	0.0825968	-0.851424	-0.0270245	-0.420438	0.656163	-0.192653	-0.11813	0.645144	1.19183	2.15132e-145	1.35663e-143	-0.0291184	1.19183
Prevotella stercorea	15346	1	4	22	26	60.9655	1015.96	0.120011	2.0991	0.166927	0.0415051	0.496585	0.000201925	0.00769976	0.0456473	0.0346425	0.0591111	1.34712e-285	8.51565e-284	-0.320912	5.33942e-09	1.547e-08	-1.09937	-0.320912	5.57004	-0.329274	6.60707e-09	2.06448e-08	-1.14767	-0.329274	5.6609	-0.514123	3.29765e-20	1.36823e-19	-1.26595	-0.514123	0.497156	0.619966	0.636167	0.622317	-0.09629	0.899895	-0.18832	3.87189	-0.402717	1.4736e-14	1.01023e-13	-0.652043	-0.402717
Prevotella copri	15438	1	152	256	408	7210.72	16945.1	14.1943	35.0106	0.380652	0.290479	0.497618	2.30529e-13	6.67099e-10	0.322929	0.314103	0.331971	0	0	-0.93476	1.29598e-14	4.94468e-14	0.514853	-0.93476	5.43681	-0.93476	1.29476e-14	5.34911e-14	0.514853	-0.93476	5.43681	-0.939912	1.2056e-16	4.51324e-16	0.452388	-0.939912	0.112816	0.476691	0.579209	1.23261	-0.737627	0.807624	-0.34654	4.01376	-0.939912	1.20638e-16	9.11752e-16	0.452388	-0.939912
Escherichia/Shigella	15994	1	49	13	62	1354.98	98.8268	2.66729	0.204188	3.86325	2.03053	7.86992	4.93818e-06	0.000438942	10.4109	8.48372	12.8983	8.08254e-214	4.0326e-212	1.81895	1.18016e-159	9.31397e-158	0.044934	1.81895	0.246183	1.78415	3.6089e-152	2.27579e-150	0.105045	1.78415	0.071418	0.700651	3.37883e-34	1.92683e-33	0.940473	0.700651	-0.171492	-0.719232	-1.56925	-1.55477	0.320816	0.251354	0.255339	0.457322	1.56345	7.15696e-119	3.06572e-117	-0.000734392	1.56345
Dialister	16022	1	7	40	47	151.491	464.664	0.29821	0.960049	0.155346	0.0581277	0.355148	2.41987e-07	3.84108e-05	0.246918	0.204126	0.297295	1.53666e-59	2.61403e-58	-0.348607	1.27192e-10	4.0437e-10	-0.113484	-0.348607	1.52079	-0.348607	1.27119e-10	4.38327e-10	-0.113484	-0.348607	1.52079	-1.05946	1.82265e-67	1.79129e-66	-0.691103	-1.05946	1.12713	0.869835	1.23497	1.01084	0.111093	1.59057	0.466031	1.90602	-0.516139	6.70529e-26	6.83761e-25	-0.633427	-0.516139
Clostridium cluster XI	16740	1	30	116	146	1293.53	3414.43	2.54631	7.0546	0.199415	0.125851	0.307904	2.51366e-16	4.65599e-12	0.288095	0.270026	0.307228	0	0	-0.867804	6.08061e-21	2.98743e-20	1.04992	-0.867804	0.692217	-0.867804	6.0724e-21	3.14413e-20	1.04992	-0.867804	0.692217	-0.745504	5.12722e-18	2.0047e-17	0.550414	-0.745504	-0.112872	-0.08173	0.579444	0.188824	-0.133102	0.176765	1.12127	0.857664	-0.745504	5.13087e-18	4.06784e-17	0.550414	-0.745504
Prevotella copri	17507	1	62	145	207	711.894	4486.68	1.40137	9.27	0.325374	0.229874	0.456628	5.8525e-12	4.60814e-09	0.120584	0.111257	0.130543	0	0	-0.724319	1.57426e-15	6.26719e-15	-0.108478	-0.724319	3.98524	-0.724319	1.57272e-15	6.70702e-15	-0.108478	-0.724319	3.98524	-0.723067	2.86461e-16	1.0614e-15	0.149999	-0.723067	-0.0497446	0.0316435	-0.100572	0.461693	-0.413812	0.464569	-0.441488	3.08553	-0.723067	2.86643e-16	2.13173e-15	0.149999	-0.723067
Prevotella copri	19195	1	6	28	34	34.3913	853.827	0.0676994	1.7641	0.194947	0.0653813	0.485564	6.92625e-05	0.00340997	0.0302634	0.0208409	0.0426033	6.44621e-259	3.75582e-257	-0.299449	3.6136e-08	9.93378e-08	-0.877234	-0.299449	4.63268	-0.308843	3.88616e-08	1.15868e-07	-0.912244	-0.308843	4.70388	-0.555702	2.31915e-32	1.27668e-31	-1.30424	-0.555702	0.337994	0.378771	1.65351	-0.175538	0.518793	2.01416	0.353392	3.56919	-0.444861	8.48868e-24	8.14888e-23	-1.1186	-0.444861
Prevotella copri	19252	1	63	138	201	1068.48	4323.62	2.10331	8.9331	0.35533	0.251049	0.498918	2.83988e-10	1.2327e-07	0.187676	0.175352	0.200745	0	0	-0.644212	1.36455e-12	4.77152e-12	0.0127041	-0.644212	3.52875	-0.644212	1.36349e-12	5.1517e-12	0.0127041	-0.644212	3.52875	-0.638514	1.17184e-13	3.97907e-13	-0.0350705	-0.638514	0.20674	0.624418	0.699633	1.36514	-0.3894	0.229369	-0.194638	2.09186	-0.638514	1.17246e-13	7.65302e-13	-0.0350705	-0.638514
Prevotella copri	20097	1	17	60	77	272.291	611.243	0.536006	1.2629	0.244992	0.131889	0.433392	8.20343e-08	1.53705e-05	0.338494	0.292335	0.391112	1.46918e-54	2.32039e-53	-0.276702	6.70889e-08	1.81101e-07	-0.996273	-0.276702	4.70684	-0.30284	8.18824e-09	2.54632e-08	-0.993613	-0.30284	4.68658	-0.209759	2.36864e-05	5.14718e-05	-0.946892	-0.209759	0.130556	-0.0809647	0.0907712	0.818901	-0.0741226	-0.199907	0.18021	3.68803	-0.153015	0.00108447	0.00255071	-0.844113	-0.153015
Prevotella copri	21435	1	45	110	155	702.964	1592.54	1.38379	3.29037	0.330817	0.222365	0.485736	1.66009e-09	5.61498e-07	0.335514	0.306585	0.366917	2.78289e-141	9.80751e-140	-0.465417	8.60336e-10	2.61393e-09	-0.0295856	-0.465417	2.73032	-0.465417	8.59843e-10	2.83897e-09	-0.0295856	-0.465417	2.73032	-0.478961	3.13764e-11	9.71661e-11	0.250719	-0.478961	-0.286155	0.107425	0.0180776	0.314055	-0.177011	0.583547	-0.34311	1.72162	-0.478961	3.13898e-11	1.77682e-10	0.250719	-0.478961
Prevotella copri	21695	1	128	229	357	4260.52	10293.2	8.38684	21.2669	0.37547	0.284116	0.494765	4.11694e-13	7.65869e-10	0.314391	0.303317	0.325875	0	0	-0.78755	1.16024e-12	4.06891e-12	0.335607	-0.78755	5.01385	-0.78755	1.15932e-12	4.39431e-12	0.335607	-0.78755	5.01385	-0.72841	4.66551e-12	1.49347e-11	0.136091	-0.72841	-0.0440626	0.689388	0.300453	1.32956	-0.188373	0.444045	0.0197261	3.73198	-0.72841	4.66763e-12	2.80166e-11	0.136091	-0.72841
Prevotella copri	22777	1	2	18	20	3.72864	219.042	0.00733984	0.452566	0.102505	0.0114618	0.431889	0.000144923	0.00597398	0.0138942	0.00374105	0.0360906	1.53022e-73	3.1111e-72	-1.47587	3.96193e-136	2.11011e-134	1.39606	-1.47587	0.341727	-1.28163	9.21254e-119	3.48738e-117	1.0645	-1.28163	0.79986	-0.428752	6.24558e-41	4.03723e-40	-0.309323	-0.428752	0.0326305	0.451106	0.143179	0.722286	0.17149	-0.124973	-0.266293	1.73592	-0.132582	1.59666e-07	6.67365e-07	-0.135286	-0.132582
Prevotella copri	23354	1	10	48	58	62.2957	735.596	0.122629	1.51983	0.182697	0.0813939	0.371235	4.76112e-08	9.9199e-06	0.0640717	0.0486091	0.0830705	8.75146e-191	4.04837e-189	-1.61049	4.04085e-101	1.22657e-99	1.05886	-1.61049	2.21243	-1.39102	1.83688e-87	4.19645e-86	0.629374	-1.39102	2.78056	-0.977667	2.12779e-58	1.8247e-57	-0.250738	-0.977667	0.472811	0.68517	0.804797	1.02321	-0.109643	-0.279797	-0.675357	2.88684	-0.607434	1.72559e-29	1.91158e-28	-0.361904	-0.607434
Prevotella copri	23665	1	5	28	33	157.693	200.362	0.310419	0.413972	0.162144	0.0484742	0.430183	2.13954e-05	0.0013691	0.600737	0.484493	0.743804	1.81867e-06	5.18053e-06	0.0516883	0.193001	0.236587	-1.21537	0.0516883	4.88144	0.0626781	0.121869	0.15972	-1.2949	0.0626781	5.02328	0.0758694	0.021439	0.0320876	1.24781	0.0758694	-0.0558615	0.0983487	0.0441141	-0.0713462	-1.53184	-1.65862	-1.60558	1.07003	0.072672	0.0257888	0.0440826	1.23513	0.072672
Prevotella copri	23675	1	75	165	240	1568.01	4903.42	3.08663	10.131	0.335248	0.242359	0.460694	1.10426e-12	1.51365e-09	0.243024	0.229433	0.257299	0	0	-0.686361	3.10992e-12	1.06867e-11	0.203621	-0.686361	3.49137	-0.686361	3.10756e-12	1.15702e-11	0.203621	-0.686361	3.49137	-0.736721	1.35077e-14	4.73478e-14	0.00924077	-0.736721	-0.101222	0.297978	0.137124	0.498212	-0.0364172	0.834855	0.262386	2.71559	-0.736721	1.35153e-14	9.27516e-14	0.00924077	-0.736721
Prevotella copri	25120	1	9	37	46	154.682	573.858	0.304493	1.18566	0.21817	0.0915425	0.466801	1.26437e-05	0.000924275	0.205313	0.1708	0.245584	2.09613e-85	4.86991e-84	-0.169515	0.000289014	0.000562773	-0.822659	-0.169515	4.25952	-0.181078	0.000172282	0.000368293	-0.842865	-0.181078	4.29465	-0.424149	1.02553e-15	3.73289e-15	-0.373205	-0.424149	0.1806	0.042342	0.328131	0.342695	1.06652	-0.0990901	-0.645442	3.00805	-0.279925	3.5781e-09	1.74542e-08	-0.647428	-0.279925
Prevotella copri	25506	1	58	131	189	1094.35	1614.92	2.15423	3.33661	0.347681	0.242945	0.493057	3.12867e-10	1.33579e-07	0.515046	0.476533	0.556478	6.56871e-66	1.21158e-64	-0.557597	2.47424e-14	9.3336e-14	0.0178617	-0.557597	2.92309	-0.557597	2.47207e-14	1.00929e-13	0.0178617	-0.557597	2.92309	-0.584242	6.43766e-16	2.35912e-15	0.123121	-0.584242	-0.0200599	0.431576	0.300584	0.555971	-0.0373487	0.103764	-0.356575	2.12615	-0.584242	6.44169e-16	4.72052e-15	0.123121	-0.584242
Prevotella copri	26436	1	80	165	245	1362.32	3535.09	2.68174	7.30391	0.361747	0.263063	0.494593	2.28349e-11	1.48678e-08	0.292851	0.274905	0.311848	0	0	-0.543463	1.12507e-09	3.39805e-09	-0.153241	-0.543463	4.11276	-0.543463	1.12442e-09	3.68543e-09	-0.153241	-0.543463	4.11276	-0.523544	2.04326e-09	5.83815e-09	-0.123648	-0.523544	0.233985	0.555539	0.511945	0.916774	-0.0560041	-0.119712	-0.742553	3.1858	-0.523544	2.04397e-09	1.01668e-08	-0.123648	-0.523544
Prevotella copri	27609	1	15	51	66	275.774	552.588	0.542862	1.14171	0.258648	0.133086	0.475371	1.38704e-06	0.000155708	0.379499	0.327241	0.439271	3.20664e-42	4.1221e-41	-0.0811016	0.146375	0.184378	-0.954619	-0.0811016	4.75303	-0.0846867	0.139925	0.180925	-0.986592	-0.0846867	4.80258	-0.196135	2.51164e-05	5.44549e-05	1.27658	-0.196135	-0.25315	-0.184135	0.237283	-0.166008	-1.36621	-1.4613	-1.4667	1.46551	-0.0686556	0.104927	0.151768	1.60767	-0.0686556
Clostridium cluster XV	29532	1	2	27	29	7.14203	1173.43	0.0140591	2.42444	0.0670004	0.00766849	0.269233	3.9013e-07	5.52203e-05	0.00451096	0.00182754	0.0093967	0	0	-2.1402	3.08787e-222	6.93281e-220	2.29818	-2.1402	-0.461751	-2.12514	6.59319e-219	1.16812e-216	2.31567	-2.12514	-0.546646	-0.543445	3.25587e-26	1.5671e-25	0.742581	-0.543445	0.507457	-0.129028	-0.0947259	-0.255103	0.0770167	-0.240617	1.46112	-0.499314	-0.59251	4.96991e-31	5.68951e-30	0.76403	-0.59251
Prevotella histicola/melaninogenica	31867	1	42	2	44	507.566	73.482	0.999146	0.151822	21.6818	5.58381	185.507	7.60178e-11	4.1246e-08	5.29198	4.13402	6.8599	7.89978e-58	1.30796e-56	0.698283	3.80893e-46	3.79785e-45	-1.21019	0.698283	3.74879	0.793134	1.20142e-55	1.51013e-54	-1.22525	0.793134	3.59264	0.924309	6.9574e-70	7.05877e-69	-1.30959	0.924309	0.433171	0.313958	0.503651	0.182603	-0.469999	0.0170069	-0.289805	3.44929	0.583029	1.12459e-30	1.27898e-29	-0.319586	0.583029
Clostridium cluster XI	34824	1	22	80	102	462.655	1627.04	0.910739	3.36165	0.228919	0.133417	0.378682	1.26113e-10	6.3163e-08	0.216345	0.194696	0.240024	4.16606e-229	2.22794e-227	-1.43174	6.89462e-70	1.16751e-68	1.18266	-1.43174	1.66336	-1.61743	1.36665e-86	3.08165e-85	1.53196	-1.61743	1.09484	-0.710701	3.63212e-29	1.87838e-28	0.0592395	-0.710701	-0.0474075	-0.345226	0.399118	0.0514303	-0.154344	0.334746	1.79435	2.22823	-0.621617	2.37443e-24	2.33006e-23	0.032497	-0.621617
Prevotella copri	40618	1	7	32	39	72.9517	421.138	0.143606	0.870119	0.19766	0.0728815	0.461711	2.29614e-05	0.00143407	0.131855	0.10139	0.169361	1.89064e-83	4.29666e-82	-0.219018	1.54177e-06	3.77103e-06	-0.971108	-0.219018	4.69351	-0.217441	3.28681e-06	8.42371e-06	-1.02341	-0.217441	4.78269	-0.251754	1.74441e-10	5.23283e-10	1.00962	-0.251754	-0.248817	0.136785	-0.507159	-0.0836283	-1.26027	-1.54704	-1.38765	2.11812	-0.241138	4.23053e-10	2.212e-09	0.992356	-0.241138
Prevotella copri	45675	1	7	35	42	218.135	187.005	0.429399	0.386375	0.179526	0.0665903	0.41549	4.31912e-06	0.000389228	0.88648	0.725803	1.08355	0.229006	0.28677	-0.207318	8.35465e-07	2.08578e-06	-0.169283	-0.207318	1.28188	-0.118838	0.00242759	0.00441233	-0.754964	-0.118838	3.58206	-0.282635	5.51736e-13	1.82701e-12	-0.282629	-0.282635	0.132861	0.172404	0.06982	0.278484	0.0453324	-0.541831	-0.502728	2.40736	-0.202988	6.10796e-07	2.39068e-06	0.0131066	-0.202988
Haemophilus	48691	1	44	9	53	1093.51	64.1273	2.15257	0.132494	4.9974	2.37348	11.7795	1.43703e-06	0.000160286	13.0013	10.0989	17.0035	1.77573e-186	7.97363e-185	0.51516	3.56273e-19	1.64401e-18	-0.180975	0.51516	0.646838	1.63104	8.49445e-128	3.62671e-126	-0.37568	1.63104	1.37832	1.01267	1.08629e-56	9.09982e-56	-0.808876	1.01267	0.600634	1.16683	1.30926	1.70347	0.165615	0.23108	-0.738715	0.900079	0.307991	1.19053e-09	6.01828e-09	-0.330209	0.307991
Eubacterium coprostanoligenes	49175	1	9	61	70	140.749	1472.41	0.277066	3.04217	0.125297	0.0540129	0.257715	4.68539e-12	4.06754e-09	0.0728222	0.0608273	0.0865949	0	0	-0.64271	1.59521e-18	7.17914e-18	0.105681	-0.64271	1.82082	-1.79826	5.74403e-87	1.30198e-85	1.40304	-1.79826	1.67915	-0.772528	1.99653e-33	1.12064e-32	-0.634747	-0.772528	-0.159332	0.563392	0.3224	0.808748	0.541818	-0.301459	0.921503	3.20594	-0.577282	1.06692e-21	9.56848e-21	-0.702787	-0.577282
Clostridium cluster XI	49332	1	36	113	149	1217.1	3402.16	2.39587	7.02926	0.250754	0.163224	0.377861	3.94782e-13	7.65869e-10	0.271905	0.254437	0.2904	0	0	-0.757916	1.13662e-16	4.75919e-16	0.893687	-0.757916	0.956131	-0.757916	1.13542e-16	5.05918e-16	0.893687	-0.757916	0.956131	-0.66677	7.15611e-15	2.53156e-14	0.511922	-0.66677	-0.0438945	-0.147147	0.732971	0.32037	-0.239765	0.277377	0.939694	0.805943	-0.66677	7.16025e-15	4.99549e-14	0.511922	-0.66677
Prevotella copri	54424	1	11	41	52	130.704	644.203	0.257291	1.331	0.23945	0.109608	0.48151	6.36415e-06	0.000536401	0.154684	0.127181	0.186906	5.27706e-116	1.57069e-114	-0.363792	8.21089e-11	2.63582e-10	0.332363	-0.363792	0.471858	-1.70765	4.89514e-109	1.58175e-107	1.78333	-1.70765	0.181783	-0.242634	1.21081e-07	3.1219e-07	-0.364721	-0.242634	0.285832	0.684135	0.310725	0.314153	0.162191	1.62851	0.205572	0.473795	-0.182039	2.6551e-05	8.35542e-05	-0.237593	-0.182039
Clostridium cluster XI	62158	1	50	144	194	1343.1	3160.33	2.6439	6.52961	0.25813	0.177747	0.37019	1.40907e-15	9.17442e-12	0.323054	0.302843	0.344485	1.38527e-292	8.93018e-291	-0.770087	3.4941e-18	1.55185e-17	0.936519	-0.770087	1.16454	-0.770087	3.49005e-18	1.64516e-17	0.936519	-0.770087	1.16454	-0.713472	8.54278e-18	3.31676e-17	0.426355	-0.713472	0.204842	0.298421	0.486165	0.579436	-0.178263	-0.133793	1.02281	1.17807	-0.713472	8.54879e-18	6.71628e-17	0.426355	-0.713472
Escherichia/Shigella	64604	1	26	4	30	317.223	20.4174	0.624455	0.0421847	6.46318	2.21844	25.677	5.35378e-05	0.00275561	12.0543	7.67271	19.9978	1.27878e-53	1.99548e-52	0.269164	1.89751e-16	7.86672e-16	-0.0122562	0.269164	0.112148	0.260258	1.3912e-15	5.9495e-15	0.0314373	0.260258	-0.00764538	0.678089	2.97375e-87	3.88407e-86	-0.238451	0.678089	0.568801	-0.0356988	-0.383522	-0.604022	0.933869	0.510317	0.363938	0.489399	1.3883	6.18574e-232	1.14256e-229	-0.0855771	1.3883
Escherichia/Shigella	64987	1	131	48	179	2284.25	472.292	4.49655	0.975811	3.15272	2.18093	4.61584	6.56402e-11	3.6373e-08	3.68046	3.33196	4.0728	4.56062e-187	2.05141e-185	1.02582	3.39651e-63	5.01182e-62	0.955617	1.02582	-1.14691	0.986134	7.9019e-59	1.06575e-57	1.05914	0.986134	-1.40931	0.594948	1.31326e-25	6.24022e-25	1.04029	0.594948	0.279892	-0.435026	-0.822983	-0.634231	0.139642	-0.132339	0.0795938	-0.558918	0.745206	6.08604e-37	7.85844e-36	1.06395	0.745206
Escherichia/Shigella	71611	1	118	45	163	2830.19	425.941	5.57125	0.880043	2.94856	2.01559	4.37197	2.26015e-09	7.26708e-07	5.05318	4.56209	5.60817	4.7467e-304	3.15365e-302	1.28046	8.43004e-79	1.67725e-77	0.598915	1.28046	-0.386882	1.26142	1.34443e-76	2.56328e-75	0.673333	1.26142	-0.596017	0.938857	9.65023e-49	7.14616e-48	0.961443	0.938857	-0.122021	-0.42247	-1.16927	-1.15895	-0.0528771	-0.264645	0.0555317	0.644324	1.18694	3.03817e-70	6.64366e-69	0.889859	1.18694
Escherichia/Shigella	71613	1	121	43	164	4518.41	1327.17	8.89452	2.74208	3.20296	2.18045	4.77552	1.47387e-10	6.97915e-08	2.58994	2.4355	2.75545	4.75454e-236	2.57437e-234	1.37488	8.28585e-54	1.00138e-52	0.747558	1.37488	-0.543911	1.33312	7.75542e-51	8.82789e-50	0.869594	1.33312	-0.866282	0.879	3.04005e-26	1.46458e-25	1.59429	0.879	-0.156925	-1.16648	-1.34914	-1.39236	-0.63993	-0.73293	-0.0828376	0.599901	1.13481	2.20949e-38	2.94645e-37	1.83003	1.13481
Escherichia/Shigella	71671	1	144	50	194	1793.39	345.095	3.5303	0.713007	3.42967	2.39229	4.97858	4.81932e-13	8.36762e-10	3.95268	3.5205	4.44792	7.7882e-158	3.08261e-156	0.995139	1.24857e-73	2.29483e-72	0.65172	0.995139	-0.438245	0.982153	1.33304e-71	2.35694e-70	0.708546	0.982153	-0.605549	0.787375	2.22154e-52	1.73747e-51	0.63209	0.787375	-0.20298	-0.552554	-0.605569	-0.864539	0.45203	0.00740871	0.410979	0.364725	0.977024	1.34861e-78	3.36108e-77	0.560484	0.977024
Escherichia/Shigella	71691	1	214	103	317	9050.83	2203.56	17.8166	4.55281	2.68975	2.01689	3.60178	1.69262e-12	2.20412e-09	3.12535	2.98282	3.27592	0	0	1.06329	5.94892e-34	4.34109e-33	2.13018	1.06329	-2.51693	1.06439	3.72418e-34	2.81791e-33	2.17325	1.06439	-2.7006	0.899712	5.37965e-27	2.63459e-26	2.45372	0.899712	-0.267162	-0.886384	-1.12092	-0.835738	0.375993	-0.590061	-0.125402	-1.93295	1.01261	1.05241e-34	1.29838e-33	2.56246	1.01261
Escherichia/Shigella	73782	1	49	13	62	1506.57	96.1035	2.9657	0.198561	3.86325	2.03053	7.86992	4.93818e-06	0.000438942	11.9404	9.70982	14.8311	3.22351e-249	1.80544e-247	1.35693	6.42548e-92	1.61999e-90	-0.348666	1.35693	1.49687	1.44007	1.69566e-100	4.76909e-99	-0.197938	1.44007	0.936527	0.598315	9.52705e-29	4.88142e-28	0.577258	0.598315	-0.772539	-1.11364	-1.28056	-1.18804	1.08189	-0.321988	0.03145	1.49637	0.840631	4.97909e-46	7.619e-45	0.375828	0.840631
Escherichia/Shigella	79068	1	75	23	98	913.748	212.961	1.79872	0.440002	3.46768	2.1042	5.90772	1.04543e-07	1.90399e-05	3.26326	2.80823	3.80615	9.04077e-67	1.6825e-65	1.36231	6.98157e-142	4.10447e-140	0.280691	1.36231	-0.0313699	1.34311	2.13568e-136	1.03003e-134	0.3699	1.34311	-0.267065	0.620872	3.41672e-40	2.17674e-39	1.5741	0.620872	-0.601386	-1.33047	-1.07332	-1.65823	0.101791	-0.355895	0.150043	0.185665	0.985246	9.92119e-84	2.6447e-82	1.19208	0.985246
Escherichia/Shigella	80605	1	59	17	76	919.358	81.2081	1.80976	0.167785	3.60546	2.03574	6.70365	1.13424e-06	0.000134306	8.63023	6.87077	10.9649	7.18978e-135	2.42553e-133	1.63784	3.0864e-213	6.08957e-211	0.270865	1.63784	-0.367838	1.62096	4.30696e-208	6.71679e-206	0.324774	1.62096	-0.489529	0.853226	1.91032e-74	2.08344e-73	0.857523	0.853226	-0.427121	-0.433119	-1.32131	-0.921873	0.968994	0.299077	0.352954	-0.550679	1.22307	1.11555e-126	5.26328e-125	0.553549	1.22307
Turicibacter	87611	1	15	58	73	791.505	986.565	1.55808	2.03836	0.223781	0.116	0.407156	3.55319e-08	7.77642e-06	0.610156	0.554951	0.670656	2.72842e-25	2.33133e-24	-0.119035	0.0919363	0.12061	-1.00125	-0.119035	5.53403	-0.144142	0.0476324	0.0680831	-0.996166	-0.144142	5.51627	-0.367555	5.67726e-09	1.58222e-08	-0.959539	-0.367555	0.107467	0.221559	2.04626	0.1498	-0.00885178	0.145607	1.20765	3.9514	-0.29826	7.27946e-07	2.82417e-06	-0.683329	-0.29826
Clostridium sensu stricto	99740	1	3	19	22	797.673	327.204	1.57022	0.676042	0.145621	0.0274245	0.499377	0.000330814	0.0112038	1.85579	1.62965	2.1172	1.72202e-22	1.3316e-21	-0.176477	4.2132e-05	9.00521e-05	0.189851	-0.176477	0.146679	-0.176205	4.34301e-05	9.95068e-05	0.229097	-0.176205	0.0229299	-0.0823179	0.0239344	0.0355022	0.0673895	-0.0823179	0.00816554	-0.0101463	-0.0204304	-0.125667	0.0968363	0.0270025	2.37814	0.126112	-0.11641	0.00229269	0.00502913	0.0449296	-0.11641
Escherichia/Shigella	100516	1	135	53	188	1620.79	410.798	3.19053	0.848757	2.94011	2.05808	4.2463	2.76412e-10	1.2327e-07	2.99952	2.69006	3.35069	1.25117e-105	3.44821e-104	1.04994	5.81793e-74	1.0731e-72	0.265914	1.04994	0.867691	1.06854	2.43253e-75	4.55121e-74	0.313875	1.06854	0.663793	0.726054	3.12078e-40	1.98966e-39	0.973833	0.726054	-0.403019	-0.817998	-1.24469	-1.22422	-0.299674	-0.464588	0.0877282	1.31739	0.885523	9.11967e-59	1.69048e-57	0.960881	0.885523
Escherichia/Shigella	121039	1	28	4	32	390.6	14.044	0.768898	0.0290166	6.98909	2.41873	27.6334	1.70027e-05	0.00116226	21.239	12.5035	39.2061	2.88223e-76	6.06829e-75	0.5434	5.16334e-37	4.09233e-36	-0.906961	0.5434	3.24991	0.333226	1.71949e-17	7.9107e-17	-0.153182	0.333226	0.480621	0.261562	5.33428e-15	1.89427e-14	1.34461	0.261562	-1.4952	-1.60738	-1.63679	-1.63057	0.0908203	0.270976	0.054541	0.362177	0.266576	1.61475e-15	1.16045e-14	1.28611	0.266576
Escherichia/Shigella	128554	1	23	0	23	388.149	0	0.764072	0	Inf	5.68652	Inf	2.12721e-07	3.44107e-05	Inf	79.792	Inf	7.97448e-96	2.03416e-94	0.232819	5.82671e-13	2.07169e-12	0.0828936	0.232819	-0.22545	0.229765	1.12504e-12	4.2675e-12	0.113172	0.229765	-0.294683	1.25147	1.53772e-200	9.22772e-199	0.359167	1.25147	-0.0590141	0.18485	-1.24551	-1.14106	-0.00109583	-0.156771	1.0614	-0.734431	1.19543	2.43608e-202	3.06499e-200	0.281794	1.19543
Escherichia/Shigella	131076	1	67	18	85	1243.18	118.079	2.4472	0.243965	3.9283	2.26362	7.14253	5.33916e-08	1.08363e-05	8.01335	6.62781	9.76077	7.01967e-176	3.01187e-174	1.70768	1.05782e-176	1.08892e-174	0.168878	1.70768	-0.00989365	1.69523	9.7191e-173	8.43748e-171	0.214814	1.69523	-0.133842	0.850743	2.04397e-57	1.73003e-56	0.155431	0.850743	0.122722	-0.966288	-0.43635	-0.558045	0.906389	-0.0664894	0.0873845	0.816294	1.26315	2.74009e-111	1.05255e-109	0.0654676	1.26315
Haemophilus	131077	1	52	4	56	1682.46	28.5499	3.31192	0.0589874	13.6544	4.96613	52.4618	6.01585e-12	4.60814e-09	44.1146	30.6152	66.015	0	0	0.678706	3.08784e-28	1.91886e-27	-0.380891	0.678706	1.00597	0.678706	3.08247e-28	2.01354e-27	-0.380891	0.678706	1.00597	1.89213	1.69162e-148	5.09325e-147	0.257585	1.89213	-0.641359	-0.281834	-0.553535	-0.341197	0.376904	-0.131455	0.117797	0.505406	0.833312	6.21695e-41	8.76159e-40	-0.632762	0.833312
Clostridium sensu stricto	132664	1	18	80	98	602.257	1462.11	1.18555	3.02088	0.185797	0.103059	0.318982	2.10503e-12	2.32366e-09	0.313059	0.284263	0.344459	7.89352e-142	2.79319e-140	-0.646569	1.67377e-17	7.24956e-17	0.231134	-0.646569	1.76883	-0.646569	1.67195e-17	7.69877e-17	0.231134	-0.646569	1.76883	-0.584412	2.34124e-15	8.42199e-15	-0.231104	-0.584412	0.166717	0.261392	0.456723	0.587223	0.039337	0.211071	0.645606	1.47714	-0.584412	2.34265e-15	1.67202e-14	-0.231104	-0.584412
Neisseria	134557	1	31	3	34	958.902	8.54704	1.8876	0.0176592	10.4022	3.2115	53.5104	6.41872e-07	8.40046e-05	81.0379	42.5543	178.079	4.05865e-218	2.06856e-216	0.454383	2.4538e-17	1.05736e-16	-0.284313	0.454383	0.717474	0.454383	2.45136e-17	1.12124e-16	-0.284313	0.454383	0.717474	0.552208	5.33533e-28	2.68717e-27	-0.948444	0.552208	0.0715355	0.0790827	2.25143	0.121884	-0.058096	0.113296	0.471807	1.94316	0.455379	6.32834e-22	5.70295e-21	-0.834638	0.455379
Clostridium cluster XVI	139474	1	7	40	47	60.6394	1704.37	0.119369	3.52143	0.155346	0.0581277	0.355148	2.41987e-07	3.84108e-05	0.0271927	0.0207134	0.0351265	0	0	-2.01057	6.6498e-160	5.3125e-158	2.23619	-2.01057	-0.514263	-1.83885	7.13569e-137	3.48018e-135	2.15187	-1.83885	-0.753252	-0.551669	3.3691e-19	1.36334e-18	0.793661	-0.551669	0.885563	-0.41044	-0.563653	-0.452084	0.744596	0.125086	1.43843	-0.181496	-0.682863	5.25886e-28	5.66426e-27	0.721169	-0.682863
Granulicatella	140483	1	20	1	21	403.93	2.65957	0.795138	0.00549499	19.7607	3.13547	819.092	1.94466e-05	0.00128642	102.485	34.7955	497.696	8.37509e-94	2.09731e-92	0.265055	2.28197e-16	9.4246e-16	-0.682095	0.265055	2.35607	0.288137	1.67564e-18	8.00008e-18	-0.68948	0.288137	2.26019	0.383741	6.95935e-35	4.02151e-34	-0.442743	0.383741	-0.0508576	2.01083	0.902423	0.139135	0.209566	-0.100301	0.470954	0.745389	0.222858	3.70255e-14	2.49043e-13	-0.437986	0.222858
Haemophilus	143674	1	47	11	58	1114.57	67.8431	2.19403	0.140172	4.3788	2.20387	9.47995	2.18681e-06	0.000224226	12.4715	9.75798	16.1753	2.03494e-187	9.1851e-186	0.607122	5.52805e-24	2.99756e-23	-1.1031	0.607122	3.95347	1.7876	3.46249e-132	1.56016e-130	-0.263506	1.7876	1.0624	1.86372	2.83416e-142	7.82745e-141	-0.73069	1.86372	0.371141	0.102315	-0.151236	-0.16223	0.464849	0.190205	0.521837	1.43614	1.65383	5.12908e-108	1.89478e-106	-1.07895	1.65383
Escherichia/Shigella	143741	1	22	2	24	311.552	7.69994	0.613292	0.015909	10.8891	2.65326	96.0801	3.2954e-05	0.00191148	29.658	14.8673	69.2793	9.73686e-65	1.76593e-63	0.186287	5.3766e-12	1.82637e-11	0.0300702	0.186287	-0.0420763	0.196178	2.49042e-13	9.73736e-13	0.122967	0.196178	-0.285022	1.11702	6.31825e-246	6.68913e-244	0.94585	1.11702	-0.202016	-0.951817	-1.06793	-0.918687	-0.313001	-0.980874	-0.101114	0.191316	1.07436	2.35361e-213	3.40541e-211	0.942936	1.07436
Haemophilus	144615	1	36	8	44	1986.75	54.5833	3.91093	0.112775	4.53175	2.04386	11.4091	2.12738e-05	0.00136467	27.4795	21.023	36.5928	0	0	0.423378	2.2271e-13	8.06601e-13	-1.07529	0.423378	3.93138	0.463697	2.62112e-15	1.11053e-14	-1.10699	0.463697	3.86689	0.659765	1.02129e-30	5.45388e-30	-0.795467	0.659765	-0.180074	0.175855	-0.167644	-0.386776	1.71618	-0.0402795	-0.067928	2.67902	0.82875	4.26799e-42	6.10745e-41	-1.30479	0.82875
Haemophilus	144622	1	24	3	27	525.727	24.1553	1.0349	0.0499076	7.93771	2.38681	41.3995	4.47775e-05	0.00241156	16.6677	11.0764	26.2439	8.46786e-97	2.17707e-95	0.36965	1.60352e-17	6.95222e-17	-0.941449	0.36965	3.48409	0.397682	2.17938e-19	1.07296e-18	-0.9616	0.397682	3.40427	0.388616	1.88914e-20	7.90246e-20	-0.894137	0.388616	0.0471778	0.289731	0.0891858	0.0089176	0.25604	0.181626	1.8174	1.91952	0.346137	2.45216e-17	1.90128e-16	-0.755046	0.346137
Campylobacter	152617	1	36	7	43	638.347	132.376	1.25659	0.273504	5.18974	2.24851	13.9633	7.38992e-06	0.000602788	3.67556	3.0431	4.4676	1.78493e-53	2.7803e-52	1.60082	3.50102e-174	3.49351e-172	0.276305	1.60082	-0.517106	1.63956	1.74471e-181	1.74766e-179	0.373237	1.63956	-0.732629	0.638379	3.59462e-49	2.6794e-48	1.17165	0.638379	0.617969	0.473419	-0.805304	-0.653313	-0.838358	-0.422189	-0.445538	-0.967944	1.13699	1.70564e-119	7.35458e-118	1.53803	1.13699
Gemella	153951	1	58	15	73	1417.64	65.3768	2.79062	0.135076	4.02498	2.21221	7.76294	3.3187e-07	4.77525e-05	16.5926	12.9374	21.6203	4.89399e-258	2.83243e-256	1.11364	9.05288e-115	3.37784e-113	-0.0524548	1.11364	0.474832	1.32173	2.83113e-161	2.09472e-159	0.174367	1.32173	-0.183548	0.895245	4.71037e-75	5.17406e-74	0.293925	0.895245	-0.519405	-0.0193648	-0.214492	-0.653374	0.155103	-0.186537	0.313388	0.738228	0.452925	1.78145e-22	1.63539e-21	0.331178	0.452925
Streptococcus mitis group	154997	1	48	8	56	1022.6	54.9225	2.01299	0.113476	6.19894	2.86605	15.3405	5.00535e-08	1.02645e-05	14.1466	10.7826	18.9092	7.78505e-179	3.368e-177	1.55592	1.24692e-173	1.22546e-171	0.207442	1.55592	-0.387706	1.43763	6.642e-152	4.13838e-150	0.143373	1.43763	-0.200726	1.10921	1.93793e-96	2.86606e-95	0.16812	1.10921	-0.219487	-0.288021	0.173119	-0.310795	0.0583919	-0.367153	0.316173	0.512953	0.421178	2.08675e-20	1.79899e-19	0.186766	0.421178
Streptococcus pasteurianus group	155803	1	22	3	25	240.38	37.1744	0.47319	0.0768066	7.24658	2.15605	38.0628	0.000144968	0.00597398	4.93257	3.47877	7.1755	1.04693e-26	9.29951e-26	0.162616	6.90532e-08	1.8623e-07	0.11739	0.162616	-0.17133	0.162616	6.90345e-08	2.01789e-07	0.11739	0.162616	-0.17133	0.125791	7.41817e-07	1.81903e-06	-0.0854255	0.125791	1.3443	-0.0242044	0.0190322	-0.00867889	-0.0216349	-0.0831623	0.00157332	0.325274	0.166206	2.46955e-08	1.12011e-07	-0.0208231	0.166206
Enterococcus gallinarum/casseliflavus	156464	1	5	25	30	75.393	500.814	0.148411	1.03474	0.182786	0.0541919	0.491545	0.000119435	0.00511606	0.113831	0.0880927	0.145314	4.08574e-106	1.13081e-104	-1.80349	3.75612e-199	5.92876e-197	1.94199	-1.80349	-0.300953	-1.81397	4.11987e-201	5.73785e-199	1.9603	-1.81397	-0.310374	-0.379772	7.24402e-24	3.29946e-23	0.29686	-0.379772	0.516763	-0.083564	-0.0797873	-0.235879	0.236645	-0.142291	1.29768	0.123238	-0.400726	5.93611e-23	5.53329e-22	0.41425	-0.400726
Streptococcus pasteurianus group	158906	1	26	4	30	348.969	27.5808	0.686947	0.0569851	6.46318	2.21844	25.677	5.35378e-05	0.00275561	9.48008	6.44376	14.4704	3.00152e-54	4.7205e-53	0.247664	1.12102e-13	4.11732e-13	-0.104425	0.247664	0.412144	0.208543	1.41821e-10	4.87345e-10	0.10217	0.208543	-0.141116	1.06395	3.61389e-138	9.57477e-137	0.52809	1.06395	0.11888	-0.0763177	-0.771493	-0.775392	-0.380439	-0.65956	0.0789715	0.558473	0.282618	1.6553e-16	1.24418e-15	-0.0676184	0.282618
Clostridium sensu stricto	162985	1	19	77	96	426.322	2730.43	0.839217	5.64138	0.205677	0.115493	0.350204	3.50194e-11	2.12104e-08	0.118613	0.106863	0.131414	0	0	-0.688547	2.15918e-18	9.66321e-18	0.51314	-0.688547	1.10905	-0.688547	2.15669e-18	1.02554e-17	0.51314	-0.688547	1.10905	-0.605511	1.12319e-15	4.07981e-15	-0.0707649	-0.605511	0.22345	0.356514	0.525821	0.610512	-0.0400087	0.200266	0.833235	0.955835	-0.605511	1.12388e-15	8.13063e-15	-0.0707649	-0.605511
Granulicatella	166579	1	40	7	47	708.185	32.7288	1.39407	0.0676214	5.81532	2.54384	15.5421	8.28253e-07	0.000103707	16.3167	11.5071	23.8977	6.2175e-129	1.99665e-127	1.5322	6.23921e-130	3.02875e-128	-0.442132	1.5322	1.63671	1.59623	4.70192e-143	2.5406e-141	-0.413175	1.59623	1.42289	0.519847	5.49992e-27	2.69299e-26	-0.812876	0.519847	0.0265534	0.63351	1.57138	0.188302	0.0116105	-0.0936986	0.105132	1.86327	0.0872984	0.0243409	0.04185	-0.220252	0.0872984
Gemella	167910	1	53	12	65	821.638	48.8237	1.6174	0.100875	4.57616	2.37533	9.53334	2.54574e-07	3.9465e-05	12.7588	9.55902	17.3887	1.0794e-139	3.73333e-138	0.431565	1.17148e-20	5.69963e-20	-0.119083	0.431565	0.485801	0.431565	1.17014e-20	6.0085e-20	-0.119083	0.431565	0.485801	0.706771	9.12624e-57	7.65488e-56	-0.431026	0.706771	-0.288207	0.619547	-0.0967121	-0.642382	0.492758	-0.234856	0.377008	1.99508	0.620022	2.39152e-42	3.44114e-41	-0.435126	0.620022
Veillonella	168734	1	30	6	36	413.708	79.6844	0.814386	0.164637	4.99287	2.02036	14.8114	6.12625e-05	0.00306831	3.93531	3.09097	5.06451	1.43122e-37	1.65225e-36	0.272841	1.03547e-10	3.30771e-10	-0.176253	0.272841	0.776292	0.237851	1.03871e-08	3.21247e-08	-0.0235545	0.237851	0.299205	0.109174	0.000332198	0.000641156	1.70467	0.109174	0.161083	0.151934	-0.00837169	0.0433035	-1.53189	-1.83926	-1.80879	-0.00828777	0.12049	7.45399e-05	0.000219011	1.65591	0.12049
Clostridium sensu stricto	173207	1	15	53	68	64.2078	704.811	0.126393	1.45622	0.247747	0.12777	0.453919	4.98383e-07	6.72532e-05	0.069034	0.0525831	0.0892295	5.7657e-179	2.5027e-177	-1.23327	3.40719e-90	8.29316e-89	0.732067	-1.23327	2.04266	-1.50206	1.15368e-119	4.42509e-118	1.20125	-1.50206	1.35698	-0.596705	1.15056e-39	7.27307e-39	-0.0882986	-0.596705	0.0460558	0.0551491	0.308838	0.168925	-0.191445	-0.257211	1.26495	2.21563	-0.551739	2.669e-36	3.39909e-35	-0.137093	-0.551739
Streptococcus pasteurianus group	174774	1	24	2	26	856.95	14.5658	1.68691	0.0300947	11.9259	2.93489	104.758	9.45051e-06	0.000741353	43.4506	26.1978	78.1604	1.08127e-184	4.79737e-183	0.305116	5.57465e-13	1.9845e-12	-0.279809	0.305116	0.853467	0.264895	2.20073e-10	7.49619e-10	-0.000780313	0.264895	0.0523078	1.32506	2.54159e-113	4.73147e-112	-0.340295	1.32506	-1.03447	-0.589717	-1.26642	-0.411361	0.893709	-0.524896	0.890077	2.55027	0.332348	1.74963e-16	1.31243e-15	-0.403373	0.332348
Ruminococcus	176345	1	9	35	44	98.7545	1711.45	0.194399	3.53604	0.231666	0.0968275	0.498506	3.60239e-05	0.00203515	0.0439857	0.0355344	0.0539124	0	0	-2.52289	6.68776e-114	2.47409e-112	2.12957	-2.52289	1.72459	-2.50931	7.97095e-117	2.91977e-115	2.09087	-2.50931	1.75088	-0.644684	4.97726e-22	2.16986e-21	-0.845668	-0.644684	0.104222	0.171495	0.424311	1.78223	0.488621	-0.102765	0.253916	3.47991	-0.398999	1.33809e-11	7.75287e-11	-0.516824	-0.398999
Streptococcus mitis group	178994	1	102	27	129	2195.99	431.473	4.32281	0.891473	4.24656	2.69117	6.89989	3.75305e-12	3.3705e-09	3.87527	3.49317	4.30684	2.85863e-189	1.31074e-187	1.58712	4.02674e-107	1.35669e-105	0.335438	1.58712	-0.056882	1.55661	1.31954e-102	3.83122e-101	0.435151	1.55661	-0.325672	0.945726	1.0087e-45	7.05817e-45	0.798961	0.945726	-0.557085	-0.388129	-1.47139	-1.62787	0.115759	0.159564	0.512847	1.05567	1.23143	2.11991e-69	4.59325e-68	0.594441	1.23143
Streptococcus mitis group	179111	1	92	21	113	2153.53	204.317	4.23923	0.422143	4.86888	2.94193	8.39242	2.601e-12	2.57814e-09	8.03318	6.95416	9.31699	4.12343e-304	2.74656e-302	1.68717	3.10166e-120	1.28835e-118	0.305323	1.68717	-0.260582	0.772051	8.9074e-28	5.74218e-27	0.158634	0.772051	0.118016	1.04372	2.54892e-55	2.08821e-54	0.367862	1.04372	-0.291863	0.188091	-0.30068	-0.436834	0.993178	-0.488981	-0.114176	0.602965	1.22731	1.12661e-71	2.52291e-70	0.392002	1.22731
Streptococcus mitis group	179197	1	116	31	147	1973.68	462.45	3.8852	0.955475	4.31823	2.81102	6.7989	1.23329e-13	4.58854e-10	3.24963	2.93499	3.60358	1.66178e-141	5.87239e-140	1.51761	1.02642e-92	2.62853e-91	0.256765	1.51761	0.262467	0.859387	1.69943e-30	1.17369e-29	0.215153	0.859387	0.272252	0.942024	4.51554e-43	3.03022e-42	0.656954	0.942024	-0.568195	-0.329149	-0.537979	-0.979626	0.434621	-0.713617	-0.411431	1.3177	0.982731	1.30519e-44	1.94354e-43	0.673939	0.982731
Streptococcus mitis group	181490	1	50	8	58	924.845	68.5354	1.82056	0.141602	6.48527	3.00748	16.0147	1.57393e-08	3.94147e-06	10.1966	7.97632	13.2145	2.21715e-145	8.09868e-144	1.41009	1.21767e-105	4.01939e-104	-0.55566	1.41009	2.07994	1.66718	1.64578e-141	8.62429e-140	-0.317252	1.66718	1.21145	1.3165	1.06301e-100	1.66277e-99	-0.295673	1.3165	-0.234607	-0.211586	0.298436	-0.219601	-0.154995	-0.797949	-0.109393	2.56998	0.604518	2.26621e-28	2.46229e-27	-0.276668	0.604518
Streptococcus pasteurianus group	181737	1	24	3	27	299.35	39.9369	0.589272	0.0825142	7.93771	2.38681	41.3995	4.47775e-05	0.00241156	5.68433	4.07749	8.11944	2.90992e-36	3.26946e-35	1.3956	5.70654e-172	5.46401e-170	-0.407251	1.3956	1.63085	1.55359	1.53723e-205	2.34127e-203	-0.277672	1.55359	1.14903	0.528599	1.11305e-54	9.01377e-54	-0.450425	0.528599	1.24452	-0.500344	-0.610227	-0.701465	0.0895818	0.0409869	0.587545	2.02805	1.23732	7.81899e-177	7.37818e-175	-0.764659	1.23732
Streptococcus pasteurianus group	183800	1	24	2	26	368.837	35.8743	0.726058	0.0741205	11.9259	2.93489	104.758	9.45051e-06	0.000741353	7.79297	5.52695	11.3034	1.01375e-52	1.55857e-51	1.93974	7.11267e-212	1.3824e-209	-0.201435	1.93974	0.866403	1.96789	4.08724e-225	7.88504e-223	-0.182621	1.96789	0.753007	0.601697	1.61088e-49	1.20835e-48	-1.03734	0.601697	1.13053	-0.163066	-0.227681	-0.486373	0.389537	0.273313	0.258629	2.56744	1.03692	8.38425e-110	3.17383e-108	-1.70618	1.03692
Clostridium sensu stricto	187437	1	36	113	149	443.87	5461.44	0.873761	11.284	0.250754	0.163224	0.377861	3.94782e-13	7.65869e-10	0.0617947	0.0559558	0.0680389	0	0	-1.01326	2.02942e-26	1.19256e-25	0.642339	-1.01326	2.08169	-1.01326	2.0259e-26	1.25178e-25	0.642339	-1.01326	2.08169	-0.92903	1.56261e-23	7.06541e-23	0.36178	-0.92903	0.0601068	0.0532963	0.303976	0.407347	-0.203452	0.0299515	0.719252	1.90543	-0.92903	1.56409e-23	1.48995e-22	0.36178	-0.92903
Clostridium cluster XI	187613	1	16	57	73	218.472	564.55	0.430064	1.16642	0.243937	0.128735	0.438499	1.56156e-07	2.62382e-05	0.293381	0.249775	0.343607	2.20206e-60	3.79302e-59	-0.40914	7.27318e-15	2.80585e-14	0.362468	-0.40914	0.57277	-1.22507	2.2512e-91	5.50002e-90	1.0787	-1.22507	0.934448	-0.819477	1.32798e-52	1.04331e-51	0.743885	-0.819477	-0.239334	-0.193768	0.182959	0.153492	-0.228248	-0.0663645	0.794357	1.15534	-0.452751	8.69092e-23	8.0579e-22	0.119037	-0.452751
Streptococcus mitis group	189472	1	21	2	23	349.172	7.02005	0.687346	0.0145042	10.3738	2.51345	91.7723	6.11896e-05	0.00306831	37.9144	18.1985	95.1237	8.60507e-75	1.78574e-73	0.362251	4.62514e-19	2.12409e-18	-1.198	0.362251	4.40576	0.377911	5.51578e-20	2.7599e-19	-1.25	0.377911	4.43233	0.652541	3.44656e-60	3.0325e-59	-1.31053	0.652541	-0.0677257	0.377671	0.470642	0.314281	1.89551	0.128656	0.229177	2.30201	1.05222	3.32466e-141	1.95017e-139	-2.02308	1.05222
Clostridium sensu stricto	191059	1	20	98	118	140.648	2324.86	0.276867	4.80343	0.161696	0.092911	0.269232	3.57548e-16	4.65599e-12	0.0460975	0.0386229	0.0546601	0	0	-0.840599	1.40788e-29	9.12562e-29	0.589089	-0.840599	1.2062	-0.840599	1.40521e-29	9.49345e-29	0.589089	-0.840599	1.2062	-0.781027	4.72051e-27	2.31397e-26	0.216597	-0.781027	0.182211	0.235722	0.30238	0.428296	-0.177805	0.0593324	0.59238	1.16204	-0.781027	4.72574e-27	4.95879e-26	0.216597	-0.781027
Clostridium sensu stricto	197052	1	7	39	46	51.8311	754.162	0.10203	1.55819	0.159686	0.0596615	0.365888	4.34473e-07	6.05103e-05	0.0524361	0.0388284	0.0694853	7.12642e-206	3.46269e-204	-1.71263	5.68186e-130	2.76595e-128	1.6402	-1.71263	0.455563	-1.91962	1.45278e-165	1.14354e-163	1.99848	-1.91962	-0.0475567	-0.624173	1.51769e-33	8.54076e-33	-0.292427	-0.624173	0.471309	0.296767	0.05803	0.637052	-0.0865826	0.0407628	1.32093	1.8706	-0.429013	2.71114e-20	2.32879e-19	-0.353731	-0.429013
Lactobacillus fermentum	223096	1	44	11	55	1733.29	294.436	3.41198	0.608338	4.07289	2.03835	8.85136	1.00486e-05	0.00076928	4.48315	3.95931	5.08986	2.32243e-170	9.67765e-169	0.652291	8.90974e-20	4.21135e-19	-0.268171	0.652291	1.26265	0.591145	7.64407e-17	3.43127e-16	-0.0330746	0.591145	0.51593	1.15037	3.71328e-58	3.17702e-57	1.6641	1.15037	-0.38728	-0.529511	-0.461171	-1.36191	-0.670134	-1.7407	-1.12482	0.796711	1.13784	2.68196e-53	4.60441e-52	1.94147	1.13784
[truncated: 32 more columns]

## Sheet: Age 1 all  but OR
Taxa	OTU	Considered Abundant	No. Case	No. Control	Total samples	No. sequences in Case	No. sequences in Control	Avg. no. of seq in Case	Avg. no. of seq in Control	1.OR	1.Confidence interval lower	1.Confidence interval upper	1.p-value	1.FDR	2.Discovery OR	2.Confidence interval lower	2.Confidence interval upper	2.p-value	2.FDR	3.Fold Change	3.p-value	3.FDR	3.inter	3.case	3.norm	3a.Fold Change	3a.p-value	3a.FDR	3a.inter	3a.case	3a.norm	3b.Fold Change	3b.p-value	3b.FDR	3b.inter	3b.case	3b.country2	3b.country4	3b.country6	3b.norm	3c.Fold Change	3c.p-value	3c.FDR	3c.inter	3c.case	3c.country2	3c.country4	3c.country6	3c.norm
Bacteroides	2749	1	10	10	20	241.033	12657.1	4.15575	234.39	1.09006	0.367928	3.23076	1	1	69.4516	61.127	79.4591	0	0	-1.17808	0.0100785	0.0226089	3.25988	-1.17808	-3.48056	-1.17808	0.0100996	0.0156543	3.25988	-1.17808	-3.48056	-1.51569	0.000601253	0.00141696	3.43099	-1.51569	1.5411	-0.879047	-0.605502	-2.97581	-1.51569	0.000601062	0.00128205	3.43099	-1.51569	1.5411	-0.879047	-0.605502	-2.97581
Veillonella ratti/criceti	2942	1	10	18	28	1266.92	5024.48	21.8434	93.0458	2.38104	0.913435	6.52502	0.0795899	0.9439	5.18542	4.87339	5.51866	0	0	-1.58554	0.000931812	0.00237009	2.67322	-1.58554	0.661966	-1.58554	0.000934919	0.00155941	2.67322	-1.58554	0.661966	-1.81218	4.5742e-05	0.000112752	4.10216	-1.81218	-1.17156	-3.24319	-2.22372	2.98384	-1.81218	4.5722e-05	0.000101943	4.10216	-1.81218	-1.17156	-3.24319	-2.22372	2.98384
Escherichia/Shigella	5773	1	25	16	41	1700.54	235.454	29.3197	4.36026	0.558726	0.235025	1.30036	0.170921	0.9439	0.179367	0.155815	0.20573	8.21821e-198	7.46717e-196	1.34975	2.7062e-05	7.38584e-05	0.947117	1.34975	0.539832	1.34975	2.72034e-05	4.7084e-05	0.947117	1.34975	0.539832	1.40737	8.53654e-06	2.14672e-05	0.265614	1.40737	0.314525	1.34533	0.604736	-0.1388	1.40737	8.5321e-06	1.93739e-05	0.265614	1.40737	0.314525	1.34533	0.604736	-0.1388
Veillonella ratti/criceti	11559	1	13	16	29	4133.91	13554.5	71.2744	251.01	1.45255	0.572875	3.74288	0.398038	0.9439	4.32567	4.17714	4.48083	0	0	-3.4069	1.7827e-09	5.27604e-09	5.44899	-3.4069	0.552245	-3.35176	3.85845e-09	6.9984e-09	5.49997	-3.35176	0.162662	-2.5041	2.34905e-06	5.98465e-06	7.27349	-2.5041	-1.82107	-4.32849	-3.37431	-0.46293	-2.5041	2.34769e-06	5.39986e-06	7.27349	-2.5041	-1.82107	-4.32849	-3.37431	-0.46293
Veillonella ratti/criceti	11569	1	11	16	27	2342.44	21398.4	40.3869	396.266	1.78959	0.686274	4.818	0.26892	0.9439	12.2112	11.702	12.748	0	0	-4.19488	6.5353e-14	2.181e-13	5.9545	-4.19488	-0.190679	-4.16256	1.16677e-13	2.23859e-13	5.99648	-4.16256	-0.45671	-3.08219	5.03257e-09	1.35831e-08	5.8844	-3.08219	-0.184011	-3.74939	-1.14225	1.4926	-3.08219	5.02814e-09	1.22271e-08	5.8844	-3.08219	-0.184011	-3.74939	-1.14225	1.4926
Veillonella ratti/criceti	12841	1	10	16	26	1690.69	5153.38	29.1498	95.4329	2.0083	0.756428	5.56527	0.178459	0.9439	3.98347	3.7698	4.21123	0	0	-2.82631	2.46715e-09	7.2896e-09	3.01122	-2.82631	5.4194	-2.8155	3.39838e-09	6.16843e-09	3.05028	-2.8155	5.19379	-1.80426	9.30246e-05	0.000227454	5.0606	-1.80426	-1.57644	-3.63551	-2.53603	1.81812	-1.80426	9.29869e-05	0.000205533	5.0606	-1.80426	-1.57644	-3.63551	-2.53603	1.81812
Prevotella copri	22475	1	10	17	27	534.404	4182.99	9.21386	77.4627	2.18972	0.832936	6.03099	0.120856	0.9439	10.2384	9.35368	11.2279	0	0	-1.4124	0.00226721	0.00560632	0.451427	-1.4124	6.9655	-1.4124	0.00227371	0.00373885	0.451427	-1.4124	6.9655	-1.14564	0.00894214	0.0189564	0.0451159	-1.14564	-0.971394	1.45443	0.187936	5.76731	-1.14564	0.00894043	0.017241	0.0451159	-1.14564	-0.971394	1.45443	0.187936	5.76731
Enterococcus faecium group	38067	1	10	12	22	3338.16	236.602	57.5545	4.38152	1.36754	0.485198	3.93271	0.63517	1	0.0920085	0.080313	0.105022	0	0	2.26444	1.70553e-09	5.05247e-09	0.518872	2.26444	2.39443	2.3783	2.85366e-10	5.24548e-10	0.670075	2.3783	1.61997	2.25631	4.85657e-09	1.31166e-08	0.322759	2.25631	1.11828	1.5197	0.996011	-1.42675	2.15229	2.94721e-08	7.01872e-08	0.620818	2.15229	0.547573	1.15445	0.324843	-1.03353
Escherichia/Shigella	42182	1	30	24	54	2370.55	937.558	40.8715	17.3622	0.748634	0.331932	1.67642	0.456228	0.9439	0.513766	0.475803	0.554384	3.95161e-72	1.6075e-70	1.22685	0.000428003	0.00111042	1.01933	1.22685	2.48562	1.22685	0.000429606	0.000724626	1.01933	1.22685	2.48562	1.35116	2.13468e-05	5.2986e-05	-0.519411	1.35116	0.777915	2.54278	1.96443	1.04555	1.35116	2.13366e-05	4.80373e-05	-0.519411	1.35116	0.777915	2.54278	1.96443	1.04555
Bacteroides	43449	1	10	15	25	276.014	8620.31	4.75887	159.635	1.83603	0.683586	5.12439	0.25613	0.9439	41.1379	36.4699	46.5303	0	0	-1.38689	0.000610866	0.00156946	2.20701	-1.38689	0.256754	-1.38689	0.000613039	0.00102762	2.20701	-1.38689	0.256754	-1.45878	9.57883e-05	0.000234028	3.58162	-1.45878	-2.2447	-2.43113	-0.674104	1.40398	-1.45878	9.57496e-05	0.000211478	3.58162	-1.45878	-2.2447	-2.43113	-0.674104	1.40398
Enterococcus faecium group	44578	1	10	10	20	2518.07	199.071	43.415	3.6865	1.09006	0.367928	3.23076	1	1	0.102495	0.0883131	0.118468	0	0	1.23743	0.000199928	0.000529623	-1.0623	1.23743	9.87688	1.39723	3.37428e-05	5.83052e-05	-0.941651	1.39723	9.15508	1.17187	0.000532442	0.00125981	-0.928634	1.17187	1.22982	2.7906	1.82521	2.41775	1.1412	0.000793025	0.00168113	0.388927	1.1412	0.0979356	2.03352	0.594461	1.06515
Escherichia/Shigella	63511	1	25	14	39	1344.35	319.07	23.1785	5.9087	0.465235	0.190437	1.10207	0.0742907	0.9439	0.308315	0.272012	0.348626	2.25029e-97	1.23399e-95	1.33754	7.33009e-05	0.000197073	-0.036621	1.33754	2.99455	1.33754	7.36445e-05	0.00012641	-0.036621	1.33754	2.99455	1.43476	8.35923e-06	2.10299e-05	-1.43989	1.43476	1.18357	2.39215	1.48457	1.49827	1.43476	8.35488e-06	1.89749e-05	-1.43989	1.43476	1.18357	2.39215	1.48457	1.49827
Escherichia/Shigella	64796	1	57	51	108	171638	60731.7	2959.28	1124.66	0.301248	0.00559052	3.88729	0.350864	0.9439	0.410587	0.406548	0.414665	0	0	1.399	0.00465772	0.0111951	6.73459	1.399	-1.42431	1.399	0.00466933	0.00753289	6.73459	1.399	-1.42431	1.39494	0.00566118	0.0122664	6.28207	1.39494	0.561596	0.242279	0.596629	-1.00889	1.39494	0.00565998	0.0112621	6.28207	1.39494	0.561596	0.242279	0.596629	-1.00889
Escherichia/Shigella	64986	1	43	32	75	36026.7	6210.44	621.151	115.008	0.510528	0.209932	1.21376	0.110444	0.9439	0.217408	0.211569	0.223376	0	0	1.4065	0.00808724	0.0186081	3.93416	1.4065	-1.70966	1.4065	0.00810509	0.0127228	3.93416	1.4065	-1.70966	1.4003	0.00906978	0.0192008	3.15726	1.4003	1.09179	0.960063	0.677302	-1.85755	1.4003	0.00906804	0.0174708	3.15726	1.4003	1.09179	0.960063	0.677302	-1.85755
Escherichia/Shigella	71612	1	44	38	82	7686.07	2459.4	132.518	45.5444	0.757588	0.299004	1.89988	0.53005	1	0.414003	0.395418	0.433344	0	0	1.40049	0.000534343	0.00137741	1.55794	1.40049	2.76214	1.40049	0.000536282	0.000900653	1.55794	1.40049	2.76214	1.52566	6.21757e-05	0.000152746	0.435546	1.52566	0.52231	2.30703	1.03047	1.18718	1.52566	6.21493e-05	0.000138026	0.435546	1.52566	0.52231	2.30703	1.03047	1.18718
Escherichia/Shigella	71624	1	48	40	88	8735.85	3600.23	150.618	66.6709	0.598029	0.212497	1.62809	0.357124	0.9439	0.533495	0.512957	0.554738	6.25552e-236	6.83059e-234	1.14969	0.00263236	0.00647838	1.95925	1.14969	3.14548	1.14969	0.00263971	0.00432812	1.95925	1.14969	3.14548	1.34036	0.000319684	0.000764834	0.718281	1.34036	0.562538	1.96663	1.1961	2.27512	1.34036	0.000319573	0.000691375	0.718281	1.34036	0.562538	1.96663	1.1961	2.27512
Escherichia/Shigella	75427	1	47	45	92	5048.46	2331.16	87.0425	43.1696	1.16857	0.397127	3.52273	0.808624	1	0.599118	0.570115	0.629424	1.60807e-97	8.85718e-96	1.09862	0.00130066	0.00327746	2.20977	1.09862	0.968522	1.09862	0.00130477	0.00216557	2.20977	1.09862	0.968522	1.24907	0.000168701	0.000408003	1.34108	1.24907	0.185483	1.54667	1.03618	0.162066	1.24907	0.000168637	0.000369382	1.34108	1.24907	0.185483	1.54667	1.03618	0.162066
Escherichia/Shigella	80484	1	55	49	104	56923.2	23800.4	981.434	440.747	0.537518	0.0793518	2.92706	0.47879	0.9439	0.528117	0.519987	0.536348	0	0	1.42364	0.000271381	0.000714954	6.50705	1.42364	-3.40837	1.42364	0.000272464	0.000462138	6.50705	1.42364	-3.40837	1.40615	0.000356609	0.000852192	6.25073	1.40615	-0.24065	0.0510652	0.85238	-2.91027	1.40615	0.000356487	0.000769607	6.25073	1.40615	-0.24065	0.0510652	0.85238	-2.91027
Escherichia/Shigella	80563	1	43	32	75	20283.2	2841.61	349.711	52.6224	0.510528	0.209932	1.21376	0.110444	0.9439	0.178961	0.171985	0.186166	0	0	1.69933	0.000445827	0.00115522	3.39814	1.69933	-2.03822	1.69933	0.000447488	0.000754583	3.39814	1.69933	-2.03822	1.68723	0.000531622	0.0012581	2.23594	1.68723	1.49211	1.10545	1.08228	-1.6706	1.68723	0.00053145	0.00113746	2.23594	1.68723	1.49211	1.10545	1.08228	-1.6706
Escherichia/Shigella	100380	1	22	11	33	2096.15	175.858	36.1405	3.25663	0.421894	0.161416	1.05156	0.061258	0.9439	0.108943	0.0928944	0.127133	0	0	1.64259	3.49689e-06	9.7381e-06	0.73281	1.64259	0.748236	1.64259	3.51905e-06	6.17756e-06	0.73281	1.64259	0.748236	1.74034	2.61673e-07	6.81871e-07	-0.659416	1.74034	0.624879	2.0525	1.74243	0.182936	1.74034	2.61493e-07	6.12314e-07	-0.659416	1.74034	0.624879	2.0525	1.74243	0.182936
Escherichia/Shigella	108413	1	22	10	32	1164.28	99.5679	20.0738	1.84385	0.375225	0.139399	0.952606	0.035526	0.9439	0.111559	0.09004	0.136953	9.78677e-175	8.17622e-173	1.58626	2.94915e-08	8.54143e-08	0.821215	1.58626	-0.0767766	1.58626	2.97555e-08	5.35255e-08	0.821215	1.58626	-0.0767766	1.58188	5.90395e-09	1.59212e-08	-0.506845	1.58188	0.777256	1.78187	1.63274	-0.344663	1.58188	5.89881e-09	1.43359e-08	-0.506845	1.58188	0.777256	1.78187	1.63274	-0.344663
Campylobacter	131107	1	20	10	30	13466.8	4740.13	232.186	87.7801	0.435071	0.160625	1.11641	0.0867207	0.9439	0.454076	0.439128	0.469453	0	0	1.13943	0.0365309	0.0714097	3.01056	1.13943	-4.02521	1.13943	0.0365837	0.0539758	3.01056	1.13943	-4.02521	1.22278	0.0245267	0.0491086	1.77972	1.22278	0.810506	1.74539	1.58206	-4.46173	1.22278	0.0245231	0.044806	1.77972	1.22278	0.810506	1.74539	1.58206	-4.46173
Escherichia/Shigella	136673	1	25	14	39	1634.87	549.232	28.1874	10.171	0.465235	0.190437	1.10207	0.0742907	0.9439	0.436172	0.395232	0.480759	7.08724e-71	2.81859e-69	1.19868	0.000614295	0.00157762	0.636718	1.19868	2.94489	1.23589	0.00041603	0.000701917	0.660928	1.23589	2.77398	1.20312	0.00074132	0.0017385	0.482733	1.20312	0.416952	-0.0146726	0.247729	2.89354	1.23008	0.000386068	0.000832602	1.39812	1.23008	-0.592436	-0.936972	-0.805483	3.19327
Streptococcus pasteurianus group	142181	1	33	30	63	5560.17	3508.26	95.865	64.9678	0.947453	0.419834	2.13707	1	1	0.819491	0.785254	0.855114	2.08198e-20	3.21145e-19	1.18999	0.0079755	0.0183714	0.800004	1.18999	5.33838	1.18999	0.00799316	0.0125551	0.800004	1.18999	5.33838	1.14938	0.0127355	0.0264749	1.11672	1.14938	-0.119818	-0.409693	-0.256326	5.31964	1.14938	0.0127333	0.0240741	1.11672	1.14938	-0.119818	-0.409693	-0.256326	5.31964
Lactobacillus gasseri	148038	1	10	10	20	1452.5	216.716	25.0432	4.01327	1.09006	0.367928	3.23076	1	1	0.193945	0.167347	0.223833	1.6851e-160	1.31925e-158	1.54436	4.50158e-06	1.25052e-05	-1.51184	1.54436	8.60703	1.64859	1.19876e-06	2.11602e-06	-1.38816	1.64859	8.15801	1.88384	2.56557e-08	6.87392e-08	-1.77363	1.88384	0.468805	2.59877	1.75441	2.79497	1.82925	5.88828e-08	1.39534e-07	-1.37014	1.82925	-0.206336	1.99402	0.949715	3.4764
Streptococcus salivarius group	156166	1	28	18	46	5846.45	570.196	100.801	10.5592	0.538738	0.231581	1.23027	0.126637	0.9439	0.126114	0.115503	0.137443	0	0	1.68981	1.7184e-05	4.71208e-05	0.474851	1.68981	4.33543	1.61483	8.50841e-05	0.000145785	1.0777	1.61483	1.85441	1.24316	0.00101783	0.00236733	2.68441	1.24316	-0.663881	-1.79072	-3.6754	1.20009	1.24316	0.00101753	0.00214682	2.68441	1.24316	-0.663881	-1.79072	-3.6754	1.20009
Veillonella	175678	1	10	11	21	160.322	760.75	2.76416	14.088	1.22565	0.425159	3.57333	0.809381	1	6.18899	5.21258	7.38827	3.29619e-132	2.15953e-130	-1.81862	6.81364e-10	2.03494e-09	0.921876	-1.81862	6.51241	-1.83067	6.75124e-10	1.23497e-09	1.00012	-1.83067	6.25173	-1.87413	5.54014e-11	1.54212e-10	3.74095	-1.87413	-0.999504	-1.92381	-2.44383	1.90606	-2.01556	6.6289e-13	1.70207e-12	3.6959	-2.01556	-0.940156	-1.79781	-2.30701	2.38894
[truncated: 16 more columns]

## Sheet: Age 2 all but OR
Taxa	OTU	Considered Abundant	No. Case	No. Control	Total samples	No. sequences in Case	No. sequences in Control	Avg. no. of seq in Case	Avg. no. of seq in Control	1.OR	1.Confidence interval lower	1.Confidence interval upper	1.p-value	1.FDR	2.Discovery OR	2.Confidence interval lower	2.Confidence interval upper	2.p-value	2.FDR	3.Fold Change	3.p-value	3.FDR	3.inter	3.case	3.norm	3a.Fold Change	3a.p-value	3a.FDR	3a.inter	3a.case	3a.norm	3b.Fold Change	3b.p-value	3b.FDR	3b.inter	3b.case	3b.country2	3b.country4	3b.country6	3b.norm	3c.Fold Change	3c.p-value	3c.FDR	3c.inter	3c.case	3c.country2	3c.country4	3c.country6	3c.norm
Olsenella	590	1	14	37	51	1579.44	26511.6	9.23652	193.515	4.12973	2.05796	8.70989	1.16889e-05	0.0546821	25.8767	24.5802	27.2535	0	0	-1.52236	4.66597e-09	1.96955e-08	2.67314	-1.52236	-1.58037	-1.52236	4.68362e-09	1.67141e-08	2.67314	-1.52236	-1.58037	-1.35121	8.52686e-08	2.93033e-07	2.16679	-1.35121	-0.0430212	-1.16744	1.16672	0.0647613	-1.59483	5.7451e-12	2.83773e-11	1.98917	-1.59483	-0.307089	-1.25695	4.06693	1.91685
Olsenella	591	1	32	49	81	4717.11	29124.6	27.5854	212.588	2.41152	1.39463	4.21616	0.00106072	0.327587	9.51782	9.22779	9.81611	0	0	-1.78982	4.8176e-09	2.03184e-08	3.45335	-1.78982	-0.341266	-1.78982	4.83581e-09	1.7251e-08	3.45335	-1.78982	-0.341266	-1.4693	5.01302e-08	1.73501e-07	4.01762	-1.4693	0.192936	-2.91718	-2.36328	-0.068016	-1.4693	5.03462e-08	2.22683e-07	4.01762	-1.4693	0.192936	-2.91718	-2.36328	-0.068016
Olsenella	607	1	29	48	77	3243.02	18843.7	18.965	137.545	2.63222	1.50308	4.6737	0.000333136	0.21741	8.91315	8.58523	9.2583	0	0	-1.72721	2.30343e-09	9.76429e-09	3.50431	-1.72721	-1.34351	-1.72721	2.3125e-09	8.30586e-09	3.50431	-1.72721	-1.34351	-1.39494	4.00091e-07	1.34963e-06	3.27127	-1.39494	0.216001	-2.03497	0.0530913	-0.132845	-1.39494	4.01588e-07	1.71435e-06	3.27127	-1.39494	0.216001	-2.03497	0.0530913	-0.132845
Bacteroides	2749	1	32	47	79	6429.23	41471.3	37.5979	302.71	2.2622	1.30436	3.96348	0.00243611	0.491406	10.0028	9.74382	10.2752	0	0	-1.50339	2.38445e-06	9.41058e-06	2.87757	-1.50339	0.485549	-1.50339	2.39038e-06	8.03095e-06	2.87757	-1.50339	0.485549	-1.46928	5.59659e-06	1.8009e-05	2.59488	-1.46928	0.535755	0.161983	0.0396402	0.638871	-1.46928	5.61353e-06	2.24789e-05	2.59488	-1.46928	0.535755	0.161983	0.0396402	0.638871
Bacteroides	3148	1	34	43	77	2894.62	10648.7	16.9276	77.7279	1.83954	1.05972	3.21438	0.0243818	0.938929	5.61962	5.3929	5.85705	0	0	-1.28276	1.39125e-06	5.52133e-06	2.35812	-1.28276	0.546383	-1.28276	1.39487e-06	4.72236e-06	2.35812	-1.28276	0.546383	-1.28201	1.56344e-06	5.15764e-06	2.27504	-1.28201	0.298611	0.500427	-0.111721	0.212254	-1.28201	1.56871e-06	6.50212e-06	2.27504	-1.28201	0.298611	0.500427	-0.111721	0.212254
Bacteroides	3790	1	10	13	23	74.9601	450.501	0.438363	3.28833	1.68497	0.657724	4.44773	0.277061	0.985768	9.14614	7.14945	11.8442	5.92606e-106	2.7143e-104	-1.7413	1.15894e-40	7.96149e-40	1.2136	-1.7413	2.76763	-1.81246	4.27819e-43	2.37387e-42	1.34277	-1.81246	2.51454	-1.7819	1.4026e-50	8.06735e-50	1.42753	-1.7819	-0.0131121	1.18503	-0.114961	2.02642	-1.31082	2.27582e-34	1.51041e-33	1.23612	-1.31082	0.00487568	1.89341	-0.326332	1.05432
Bacteroides	4144	1	35	40	75	2788.88	12249.9	16.3092	89.4156	1.59982	0.918087	2.79943	0.0834821	0.985768	6.71697	6.44546	7.0003	0	0	-1.69192	4.705e-10	2.02149e-09	3.09128	-1.69192	-0.884362	-1.69192	4.72508e-10	1.72001e-09	3.09128	-1.69192	-0.884362	-1.6577	6.28775e-10	2.28802e-09	2.33731	-1.6577	1.21789	1.17336	0.305373	-0.962258	-1.6577	6.32241e-10	2.96956e-09	2.33731	-1.6577	1.21789	1.17336	0.305373	-0.962258
Bacteroides	4677	1	15	31	46	1013.93	7013.2	5.92942	51.1912	3.03035	1.5022	6.35453	0.00111488	0.332301	10.5522	9.87641	11.2797	0	0	-3.18383	1.03986e-35	6.69655e-35	4.50987	-3.18383	-2.29363	-3.18553	6.53878e-36	3.34733e-35	4.53276	-3.18553	-2.37243	-3.3148	4.34763e-37	2.25629e-36	4.64645	-3.3148	0.775851	1.1009	-0.534102	-3.77374	-3.33949	4.90959e-39	3.40432e-38	4.94358	-3.33949	0.516147	1.44852	-0.672404	-4.4085
Bacteroides	5141	1	11	21	32	413.125	2039.89	2.41593	14.8897	2.62491	1.157	6.27828	0.014052	0.849085	7.51748	6.76132	8.37709	0	0	-3.05616	1.13097e-51	8.88488e-51	2.63488	-3.05616	2.82446	-3.08352	2.11996e-52	1.33804e-51	2.70377	-3.08352	2.63784	-3.08235	9.43982e-53	5.5137e-52	2.62489	-3.08235	0.184717	1.11028	-0.213214	1.85754	-2.99171	2.63537e-54	2.08182e-53	2.67459	-2.99171	0.0933999	1.49948	-0.288096	1.60702
Veillonella ratti/criceti	14032	1	11	21	32	142.479	490.108	0.833209	3.57743	2.62491	1.157	6.27828	0.014052	0.849085	5.24891	4.34546	6.37251	1.3719e-83	5.10184e-82	-1.57079	2.51823e-31	1.52947e-30	1.35462	-1.57079	1.81602	-1.60958	1.48057e-32	7.34037e-32	1.42942	-1.60958	1.66294	-1.83935	3.64889e-39	1.92773e-38	2.07706	-1.83935	-0.502714	-0.398079	-0.190721	1.40798	-1.80072	7.49483e-40	5.22962e-39	2.21694	-1.80072	-0.672902	-0.425003	-0.375848	1.31633
Clostridium cluster XI	17868	1	10	31	41	322.382	6275.14	1.88528	45.804	4.68484	2.12963	11.1831	1.78247e-05	0.0546821	29.7302	26.5713	33.3653	0	0	-2.31123	5.81177e-34	3.6647e-33	3.94656	-2.31123	-4.47384	-2.28902	1.1463e-33	5.75313e-33	3.97144	-2.28902	-4.63891	-1.61594	5.13186e-20	2.18701e-19	2.6442	-1.61594	0.390894	0.168873	1.85407	-3.64605	-1.66918	8.72357e-21	4.90593e-20	2.76324	-1.66918	0.237083	0.235181	1.77111	-3.77614
Megasphaera	24308	1	12	21	33	585.576	14654.1	3.42442	106.965	2.39184	1.07383	5.56193	0.0253278	0.938929	38.3198	35.2934	41.7023	0	0	-3.79451	1.07949e-38	7.25105e-38	4.19021	-3.79451	0.506663	-1.4008	1.08239e-07	3.75265e-07	2.0505	-1.4008	-0.142244	-1.17229	6.50064e-07	2.17779e-06	1.95481	-1.17229	1.31094	-1.27648	-1.42704	0.0550605	-1.17229	6.52411e-07	2.75972e-06	1.95481	-1.17229	1.31094	-1.27648	-1.42704	0.0550605
Veillonella	48209	1	13	12	25	114.19	366.699	0.667775	2.67663	1.16618	0.468307	2.88087	0.834251	1	4.89664	3.95802	6.09616	8.54955e-60	2.3879e-58	-1.62383	5.62753e-29	3.32195e-28	1.10472	-1.62383	3.06244	-1.8061	3.1252e-33	1.56104e-32	1.40909	-1.8061	2.59145	-1.53193	7.45906e-27	3.43537e-26	0.684348	-1.53193	0.429511	0.486288	0.367039	3.16694	-1.466	1.43296e-23	8.46887e-23	1.12756	-1.466	0.0615185	0.840008	0.318961	1.81787
Escherichia/Shigella	58381	1	122	81	203	20074.5	7159.22	117.395	52.2571	0.581974	0.351191	0.960938	0.0294485	0.938929	0.540634	0.526146	0.555484	0	0	1.13049	2.47729e-06	9.77118e-06	2.15056	1.13049	0.582055	1.13049	2.48343e-06	8.33936e-06	2.15056	1.13049	0.582055	1.17328	7.19041e-07	2.40685e-06	2.00666	1.17328	0.507074	-0.653695	-0.449847	1.18532	1.17328	7.21617e-07	3.04473e-06	2.00666	1.17328	0.507074	-0.653695	-0.449847	1.18532
Escherichia/Shigella	64796	1	164	125	289	352475	93964.5	2061.26	685.872	0.445786	0.144266	1.27001	0.100569	0.985768	0.37499	0.372191	0.377765	0	0	1.0741	0.000932033	0.00299722	5.76472	1.0741	-1.54231	1.0741	0.000933216	0.0026521	5.76472	1.0741	-1.54231	1.15896	0.000304457	0.000869194	4.71328	1.15896	1.4805	0.0499034	0.702915	-0.344039	1.15896	0.000305053	0.00104189	4.71328	1.15896	1.4805	0.0499034	0.702915	-0.344039
Escherichia/Shigella	71660	1	80	53	133	3369.39	699.381	19.704	5.10497	0.718493	0.442686	1.16162	0.16608	0.985768	0.31529	0.290195	0.342157	8.27358e-212	6.85574e-210	1.02817	3.3702e-10	1.45394e-09	0.85255	1.02817	1.02344	1.02817	3.38478e-10	1.23572e-09	0.85255	1.02817	1.02344	1.0185	2.49684e-10	9.17758e-10	0.45312	1.0185	0.67172	-0.0685006	0.109771	1.53241	1.0185	2.51123e-10	1.19148e-09	0.45312	1.0185	0.67172	-0.0685006	0.109771	1.53241
Escherichia/Shigella	72738	1	39	19	58	580.871	114.327	3.3969	0.834502	0.546035	0.281521	1.02978	0.0563628	0.985768	0.298362	0.241901	0.365282	2.80809e-40	5.68162e-39	1.02026	4.802e-24	2.64833e-23	0.138364	1.02026	1.3002	1.00676	4.89357e-23	2.14449e-22	0.171241	1.00676	1.20153	1.09919	2.64005e-29	1.24992e-28	0.699678	1.09919	-0.576188	-0.769858	-0.400103	1.22654	1.07344	3.24318e-30	2.06789e-29	1.0552	1.07344	-0.940967	-0.91132	-0.724056	1.06327
Escherichia/Shigella	80484	1	152	119	271	99054	35424.8	579.263	258.575	0.826908	0.391439	1.75216	0.601205	1	0.535359	0.528839	0.541994	0	0	1.20987	2.68556e-05	0.000100677	4.38397	1.20987	-0.805177	1.20987	2.6909e-05	8.63805e-05	4.38397	1.20987	-0.805177	1.25494	1.20589e-05	3.81218e-05	3.40758	1.25494	1.21976	0.143597	0.787563	0.351216	1.25494	1.20929e-05	4.74356e-05	3.40758	1.25494	1.21976	0.143597	0.787563	0.351216
Escherichia/Shigella	80504	1	48	35	83	24219.8	3660.73	141.636	26.7206	0.879656	0.510468	1.50626	0.698529	1	0.228415	0.220554	0.236512	0	0	1.11148	0.000113655	0.000408952	2.3627	1.11148	-2.6587	1.11148	0.000113847	0.000353471	2.3627	1.11148	-2.6587	1.14621	8.21246e-05	0.000245955	2.15971	1.14621	0.246095	-0.432855	0.0806861	-1.99661	1.14621	8.23139e-05	0.000299419	2.15971	1.14621	0.246095	-0.432855	0.0806861	-1.99661
Escherichia/Shigella	80561	1	58	35	93	3961.09	692.116	23.1643	5.05194	0.669404	0.392712	1.1304	0.133999	0.985768	0.265427	0.244482	0.287842	8.99475e-300	1.00913e-297	1.05126	4.59313e-08	1.89123e-07	0.861256	1.05126	0.309572	1.05126	4.60829e-08	1.61424e-07	0.861256	1.05126	0.309572	1.06349	3.24338e-08	1.12998e-07	0.242021	1.06349	0.775643	0.3491	0.504242	0.776378	1.06349	3.25774e-08	1.44958e-07	0.242021	1.06349	0.775643	0.3491	0.504242	0.776378
Escherichia/Shigella	89498	1	25	11	36	1770.28	196.83	10.3525	1.43671	0.510913	0.217786	1.1277	0.0775565	0.985768	0.169199	0.145264	0.196109	1.63828e-191	1.23458e-189	1.92675	1.83805e-30	1.1046e-29	1.00805	1.92675	-1.6875	1.82295	2.14679e-27	1.00097e-26	1.20172	1.82295	-2.185	1.4817	7.83e-19	3.28429e-18	1.35225	1.4817	0.0429717	-0.147097	1.06972	-2.34745	1.60774	1.11454e-21	6.34294e-21	1.49073	1.60774	-0.572383	-0.317749	0.62978	-1.80016
Escherichia/Shigella	100517	1	137	101	238	37126.6	12653.3	217.114	92.3595	0.697112	0.39357	1.23194	0.218306	0.985768	0.515116	0.50472	0.525678	0	0	1.1407	5.81907e-06	2.2582e-05	3.46117	1.1407	-0.725491	1.1407	5.83248e-06	1.92998e-05	3.46117	1.1407	-0.725491	1.22515	9.50619e-07	3.16556e-06	2.45781	1.22515	1.15754	0.189625	0.980097	0.313123	1.22515	9.53953e-07	3.99632e-06	2.45781	1.22515	1.15754	0.189625	0.980097	0.313123
Streptococcus pasteurianus group	106863	1	56	17	73	77092.5	3125.39	450.833	22.8131	0.29205	0.149831	0.54575	2.57402e-05	0.0642541	0.0601232	0.0580093	0.0623399	0	0	2.27031	2.61873e-10	1.13146e-09	0.784621	2.27031	0.908103	2.27031	2.63024e-10	9.62541e-10	0.784621	2.27031	0.908103	2.29954	1.74768e-10	6.44766e-10	0.666722	2.29954	-0.275168	-0.538852	0.570259	1.53091	2.29954	1.75793e-10	8.37051e-10	0.666722	2.29954	-0.275168	-0.538852	0.570259	1.53091
Megasphaera	107020	1	27	36	63	6906.26	28590.5	40.3875	208.69	1.89698	1.04644	3.47255	0.0324726	0.938929	6.37585	6.20865	6.54605	0	0	-1.37586	1.21271e-05	4.64477e-05	2.07215	-1.37586	1.43097	-1.37586	1.21532e-05	3.97412e-05	2.07215	-1.37586	1.43097	-1.29012	5.0395e-05	0.000153506	1.66744	-1.29012	0.458939	-0.282531	0.373734	2.10624	-1.29012	5.05177e-05	0.000188041	1.66744	-1.29012	0.458939	-0.282531	0.373734	2.10624
Escherichia/Shigella	108321	1	49	23	72	1763.75	529.325	10.3143	3.86369	0.503426	0.274097	0.90418	0.0151265	0.849085	0.455921	0.412919	0.502732	1.4095e-63	4.14546e-62	1.50566	3.36522e-22	1.79881e-21	0.289719	1.50566	2.46927	1.49014	1.88227e-21	8.06802e-21	0.335375	1.49014	2.32955	1.16976	1.37968e-14	5.45913e-14	-1.33437	1.16976	1.35546	0.0104278	1.72687	4.91471	1.25382	5.00411e-16	2.64791e-15	-1.28253	1.25382	1.19572	0.100797	1.57847	4.82658
Megasphaera	118199	1	17	34	51	2605.47	6391.21	15.2367	46.6512	2.97943	1.52636	6.00725	0.000619519	0.281177	3.74013	3.57284	3.91604	0	0	-1.17268	3.71167e-06	1.45338e-05	2.04375	-1.17268	0.0983102	-1.17268	3.72056e-06	1.24226e-05	2.04375	-1.17268	0.0983102	-1.03913	5.523e-05	0.000167697	1.53747	-1.03913	0.541341	-0.20868	0.456657	0.772874	-1.03913	5.53632e-05	0.000205083	1.53747	-1.03913	0.541341	-0.20868	0.456657	0.772874
Klebsiella	121002	1	30	13	43	2361.07	172.38	13.8075	1.25825	0.493833	0.225891	1.02702	0.0477637	0.985768	0.110701	0.0943013	0.129294	0	0	2.298	2.58339e-43	1.84251e-42	0.681587	2.298	-0.567504	2.26616	5.53142e-42	3.03552e-41	0.743277	2.26616	-0.713136	2.30706	1.1604e-45	6.45314e-45	1.26097	2.30706	-0.418765	-0.466845	0.146176	-1.15216	2.02104	9.67584e-34	6.38133e-33	1.46646	2.02104	-0.897984	-0.608727	-0.112991	-1.20802
Campylobacter	131107	1	61	32	93	56867	9590.61	332.555	70.0044	0.550626	0.320022	0.935509	0.0243685	0.938929	0.25278	0.247342	0.258348	0	0	1.25104	0.000267687	0.000926788	2.62222	1.25104	-1.70703	1.25104	0.000268094	0.000808981	2.62222	1.25104	-1.70703	1.12939	0.000926557	0.00250776	3.60463	1.12939	-1.33843	-0.369426	-1.10543	-2.40378	1.12939	0.000928098	0.00294332	3.60463	1.12939	-1.33843	-0.369426	-1.10543	-2.40378
Megasphaera	134904	1	10	13	23	573.127	1811.35	3.35162	13.2215	1.68497	0.657724	4.44773	0.277061	0.985768	4.81015	4.37628	5.29339	2.78262e-284	3.00373e-282	-2.79913	5.1221e-37	3.35812e-36	2.15283	-2.79913	3.92858	-2.89677	5.97889e-39	3.17043e-38	2.31293	-2.89677	3.62272	-2.55407	4.00188e-29	1.8893e-28	1.81012	-2.55407	0.338817	-0.21037	0.155901	4.13794	-2.60462	6.82657e-31	4.37646e-30	2.02664	-2.60462	-0.163314	-0.163313	-0.0965263	4.08884
Escherichia/Shigella	136673	1	69	39	108	11103.1	761.299	64.9305	5.55693	0.589312	0.352541	0.976525	0.0313146	0.938929	0.103874	0.0964264	0.111818	0	0	1.87248	6.46403e-16	3.07422e-15	1.43172	1.87248	-0.518251	1.53326	9.68464e-11	3.56633e-10	1.66919	1.53326	-1.42305	1.57908	2.0722e-12	7.90181e-12	0.537906	1.57908	1.44366	-0.493292	0.747025	0.245161	1.57908	2.08689e-12	1.03902e-11	0.537906	1.57908	1.44366	-0.493292	0.747025	0.245161
Escherichia/Shigella	138771	1	57	24	81	2353.81	839.376	13.765	6.12683	0.425941	0.235627	0.752609	0.00178271	0.404554	0.541838	0.500177	0.586522	8.02267e-57	2.13902e-55	1.39803	2.18208e-17	1.06257e-16	0.932852	1.39803	0.456515	1.37458	1.16541e-16	4.67896e-16	1.00237	1.37458	0.244909	1.09665	5.37997e-12	2.03713e-11	0.625406	1.09665	0.588492	-1.21548	0.22585	1.53667	1.21316	6.57655e-14	3.36408e-13	0.701381	1.21316	0.380158	-1.24898	0.0386689	1.5131
Lactobacillus fermentum	184571	1	54	27	81	11083.9	1331.39	64.8181	9.71815	0.53289	0.300101	0.930341	0.0195762	0.898704	0.182066	0.171835	0.192749	0	0	1.0621	1.53745e-05	5.84927e-05	1.08725	1.0621	0.00818509	1.0621	1.54068e-05	5.00608e-05	1.08725	1.0621	0.00818509	1.15174	2.50795e-06	8.20911e-06	0.437033	1.15174	0.67904	-0.631696	0.53775	1.3758	1.15174	2.51609e-06	1.03175e-05	0.437033	1.15174	0.67904	-0.631696	0.53775	1.3758
Veillonella	202088	1	11	10	21	86.831	219.8	0.507784	1.60438	1.1448	0.42125	3.07487	0.82219	1	3.84601	2.98758	4.98805	9.65847e-30	1.58749e-28	-1.28053	4.07771e-23	2.22127e-22	0.552172	-1.28053	3.9643	-1.22138	6.25116e-22	2.7009e-21	0.446692	-1.22138	4.05642	-1.07579	2.6568e-18	1.10626e-17	0.144441	-1.07579	0.0809142	0.286052	0.581167	3.96215	-1.01741	7.66603e-17	4.09991e-16	0.444792	-1.01741	-0.199262	0.476125	0.451864	3.38824
[truncated: 16 more columns]

## Sheet: Age 2 just OR
Taxa	OTU	Considered Abundant	No. Case	No. Control	Total samples	No. sequences in Case	No. sequences in Control	Avg. no. of seq in Case	Avg. no. of seq in Control	1.OR	1.Confidence interval lower	1.Confidence interval upper	1.p-value	1.FDR	2.Discovery OR	2.Confidence interval lower	2.Confidence interval upper	2.p-value	2.FDR	3.Fold Change	3.p-value	3.FDR	3.inter	3.case	3.norm	3a.Fold Change	3a.p-value	3a.FDR	3a.inter	3a.case	3a.norm	3b.Fold Change	3b.p-value	3b.FDR	3b.inter	3b.case	3b.country2	3b.country4	3b.country6	3b.norm	3c.Fold Change	3c.p-value	3c.FDR	3c.inter	3c.case	3c.country2	3c.country4	3c.country6	3c.norm
Enterococcus avium group	51324	1	19	45	64	1288.6	8116.22	7.5357	59.2425	3.89476	2.0855	7.51032	4.25629e-06	0.0283327	9.61094	9.06233	10.2016	0	0	-1.80968	2.67065e-18	1.31556e-17	2.48414	-1.80968	0.182314	-1.17483	1.35352e-08	4.78912e-08	2.55856	-1.17483	-1.86039	-0.773532	6.17207e-05	0.000186667	1.01646	-0.773532	0.987842	-0.224106	1.90681	0.188687	-0.773532	6.18676e-05	0.000227825	1.01646	-0.773532	0.987842	-0.224106	1.90681	0.188687
[truncated: 16 more columns]

## Sheet: Age 3 all stats
Taxa	OTU	Considered Abundant	No. Case	No. Control	Total samples	No. sequences in Case	No. sequences in Control	Avg. no. of seq in Case	Avg. no. of seq in Control	1.OR	1.Confidence interval lower	1.Confidence interval upper	1.p-value	1.FDR	2.Discovery OR	2.Confidence interval lower	2.Confidence interval upper	2.p-value	2.FDR	3.Fold Change	3.p-value	3.FDR	3.inter	3.case	3.norm	3a.Fold Change	3a.p-value	3a.FDR	3a.inter	3a.case	3a.norm	3b.Fold Change	3b.p-value	3b.FDR	3b.inter	3b.case	3b.country2	3b.country4	3b.country6	3b.norm	3c.Fold Change	3c.p-value	3c.FDR	3c.inter	3c.case	3c.country2	3c.country4	3c.country6	3c.norm
Faecalibacterium	62910	1	45	65	110	2374.36	6467.84	25.5308	80.848	4.57949	2.20582	9.93847	7.7392e-06	0.0103184	4.2273	4.03168	4.43277	0	0	-1.67342	4.13289e-09	6.87406e-09	3.03468	-1.67342	2.30407	-1.67342	4.1331e-09	6.88701e-09	3.03468	-1.67342	2.30407	-1.6186	1.42785e-08	4.18581e-08	2.98447	-1.6186	0.614187	0.0104015	-0.142312	2.06688	-1.6186	1.42814e-08	4.21509e-08	2.98447	-1.6186	0.614187	0.0104015	-0.142312	2.06688
Faecalibacterium	62991	1	50	70	120	3613.82	10003.8	38.8582	125.047	5.9567	2.63967	14.6004	1.20599e-06	0.0034455	4.30923	4.14733	4.47807	0	0	-1.54351	6.10414e-07	9.76301e-07	2.50427	-1.54351	4.20546	-1.54351	6.10437e-07	9.72139e-07	2.50427	-1.54351	4.20546	-1.38846	5.52933e-06	1.48871e-05	1.92048	-1.38846	0.782678	0.0333453	1.08161	4.48243	-1.38846	5.53007e-06	1.50389e-05	1.92048	-1.38846	0.782678	0.0333453	1.08161	4.48243
Faecalibacterium	66023	1	16	49	65	400.635	1238	4.3079	15.4749	7.50359	3.58326	16.421	2.69765e-09	5.39504e-05	4.76739	4.25577	5.34898	4.84593e-195	4.82158e-193	-1.11031	1.35708e-06	2.15347e-06	1.62529	-1.11031	0.989316	-1.11031	1.35712e-06	2.13441e-06	1.62529	-1.11031	0.989316	-1.05243	5.1029e-06	1.37612e-05	1.68908	-1.05243	0.550646	-0.0389054	-0.13127	0.543363	-1.05243	5.10359e-06	1.38961e-05	1.68908	-1.05243	0.550646	-0.0389054	-0.13127	0.543363
[truncated: 16 more columns]

## Sheet: Age 3 all but OR
Taxa	OTU	Considered Abundant	No. Case	No. Control	Total samples	No. sequences in Case	No. sequences in Control	Avg. no. of seq in Case	Avg. no. of seq in Control	1.OR	1.Confidence interval lower	1.Confidence interval upper	1.p-value	1.FDR	2.Discovery OR	2.Confidence interval lower	2.Confidence interval upper	2.p-value	2.FDR	3.Fold Change	3.p-value	3.FDR	3.inter	3.case	3.norm	3a.Fold Change	3a.p-value	3a.FDR	3a.inter	3a.case	3a.norm	3b.Fold Change	3b.p-value	3b.FDR	3b.inter	3b.case	3b.country2	3b.country4	3b.country6	3b.norm	3c.Fold Change	3c.p-value	3c.FDR	3c.inter	3c.case	3c.country2	3c.country4	3c.country6	3c.norm
Prevotella copri	435	1	12	26	38	411.237	1276.03	4.4219	15.9504	3.22735	1.42837	7.66472	0.00291009	0.422001	4.79435	4.28617	5.37145	1.06479e-201	1.08647e-199	-1.17834	8.29941e-05	0.000125145	1.26405	-1.17834	2.23425	-1.17834	8.29961e-05	0.000125764	1.26405	-1.17834	2.23425	-1.22819	1.57947e-07	4.4952e-07	3.56731	-1.22819	-1.97125	-2.75102	-3.26939	0.932865	-1.22819	1.57974e-07	4.53341e-07	3.56731	-1.22819	-1.97125	-2.75102	-3.26939	0.932865
Collinsella	443	1	16	24	40	470.03	1167.93	5.05409	14.5991	2.05376	0.947383	4.55362	0.0697223	0.926699	3.83697	3.44399	4.27999	3.22155e-151	2.55665e-149	-1.09794	0.000100711	0.000151574	2.12228	-1.09794	-0.0805386	-1.09794	0.000100713	0.000152277	2.12228	-1.09794	-0.0805386	-1.01396	0.000139674	0.000345881	2.73846	-1.01396	0.913678	-1.05144	-0.801249	-1.194	-1.33453	2.11226e-07	6.03214e-07	3.11713	-1.33453	1.34517	-0.995972	-0.945279	-1.35763
Collinsella	444	1	29	46	75	1469.89	5544.49	15.8053	69.3061	2.96597	1.52938	5.8482	0.000679939	0.209201	5.84927	5.52022	6.19973	0	0	-1.37282	2.90656e-05	4.45359e-05	2.9805	-1.37282	0.729458	-1.37282	2.90663e-05	4.452e-05	2.9805	-1.37282	0.729458	-1.31398	2.43955e-05	6.2791e-05	2.72087	-1.31398	0.318736	-1.05245	1.22563	1.11041	-1.31398	2.43984e-05	6.38836e-05	2.72087	-1.31398	0.318736	-1.05245	1.22563	1.11041
Collinsella	471	1	23	39	62	559.845	1750.54	6.01984	21.8817	2.87641	1.45095	5.8106	0.00140636	0.317523	4.83077	4.38911	5.32253	6.22282e-278	8.64238e-276	-1.17516	1.11776e-05	1.72738e-05	1.83811	-1.17516	1.63265	-1.17516	1.11779e-05	1.72503e-05	1.83811	-1.17516	1.63265	-1.03403	8.55072e-05	0.000214481	1.66865	-1.03403	0.55338	-0.743837	0.329228	1.68622	-1.03403	8.55158e-05	0.000217172	1.66865	-1.03403	0.55338	-0.743837	0.329228	1.68622
Collinsella	542	1	17	34	51	2479.76	5714.11	26.6641	71.4264	3.28045	1.57953	7.02331	0.000743698	0.21712	3.57133	3.40603	3.74533	0	0	-1.49263	0.000183968	0.000274894	4.0957	-1.49263	-2.17817	-1.49263	0.000183972	0.000276532	4.0957	-1.49263	-2.17817	-1.12078	0.00274702	0.00615203	4.90464	-1.12078	0.67949	-2.67287	-0.99615	-3.45135	-1.12078	0.00274719	0.00617731	4.90464	-1.12078	0.67949	-2.67287	-0.99615	-3.45135
Bacteroides	2749	1	16	30	46	335.255	6245.22	3.6049	78.0653	2.86925	1.3559	6.26043	0.00327134	0.422001	28.9625	25.9338	32.4085	0	0	-1.65123	2.47034e-06	3.90363e-06	2.89091	-1.65123	-0.600932	-1.65123	2.47042e-06	3.86467e-06	2.89091	-1.65123	-0.600932	-1.46249	1.82768e-05	4.73162e-05	2.15967	-1.46249	0.527334	-0.0629542	1.62363	-0.106848	-1.46249	1.8279e-05	4.81699e-05	2.15967	-1.46249	0.527334	-0.0629542	1.62363	-0.106848
Escherichia/Shigella	2898	1	26	11	37	507.79	40.6645	5.4601	0.508306	0.412885	0.169865	0.946974	0.0262629	0.908706	0.124427	0.08823	0.171238	3.89014e-65	1.51655e-63	1.81257	5.13088e-31	1.17527e-30	-0.570472	1.81257	2.66926	1.81084	7.43415e-31	1.6945e-30	-0.568758	1.81084	2.66943	1.45973	8.53519e-18	3.10186e-17	-1.18315	1.45973	1.0565	0.933975	0.982947	2.2225	1.43813	1.96015e-17	6.84256e-17	-1.16802	1.43813	1.06755	0.989571	0.937071	2.17963
Bacteroides	3148	1	13	31	44	574.566	4680.15	6.17813	58.5018	3.86168	1.76437	8.86813	0.000223211	0.102373	12.6186	11.5724	13.7878	0	0	-1.12841	0.00127737	0.00185171	0.942359	-1.12841	3.58448	-1.12841	0.00127739	0.00186867	0.942359	-1.12841	3.58448	-1.10729	0.00174189	0.00395908	0.317478	-1.10729	0.339815	0.867876	0.767909	3.87287	-1.10729	0.001742	0.0039911	0.317478	-1.10729	0.339815	0.867876	0.767909	3.87287
Bacteroides	4144	1	16	27	43	263.723	7543.88	2.83573	94.2985	2.43867	1.14072	5.35688	0.0139182	0.744254	44.5119	39.3373	50.4371	0	0	-1.92634	2.66891e-09	4.45018e-09	2.55245	-1.92634	0.888876	-1.93161	2.35059e-09	3.93351e-09	2.56672	-1.93161	0.853864	-1.63893	3.35222e-07	9.43975e-07	2.17479	-1.63893	1.06618	-0.236078	0.925092	0.525127	-1.23793	0.000139454	0.000349974	2.0323	-1.23793	0.725904	-0.131421	0.993557	-0.111137
Bacteroides	4187	1	12	19	31	115.756	4382.51	1.24469	54.7813	2.09336	0.8872	5.11729	0.075003	0.926699	58.5224	48.8325	71.1858	0	0	-1.39932	2.12202e-06	3.35561e-06	1.97731	-1.39932	0.0190275	-1.39932	2.1221e-06	3.32392e-06	1.97731	-1.39932	0.0190275	-1.28098	1.96024e-05	5.06889e-05	1.78923	-1.28098	-0.38436	-0.411252	0.359381	0.598925	-1.28098	1.96047e-05	5.15887e-05	1.78923	-1.28098	-0.38436	-0.411252	0.359381	0.598925
Escherichia/Shigella	8526	1	22	11	33	265.021	30.3263	2.84969	0.379079	0.51643	0.209356	1.21033	0.12136	0.926699	0.1746	0.115484	0.255223	3.67784e-29	7.66977e-28	1.33421	3.54372e-22	7.04691e-22	-0.555469	1.33421	2.32276	1.33065	5.20258e-22	1.03508e-21	-0.551451	1.33065	2.32208	1.13614	5.79616e-15	1.94199e-14	-0.820171	1.13614	0.67476	0.276438	0.339204	2.30569	1.11386	1.73304e-14	5.70801e-14	-0.808507	1.11386	0.698526	0.334593	0.287043	2.24203
Dialister	10432	1	17	26	43	666.695	2755.93	7.16877	34.4492	2.14281	1.00753	4.65792	0.0352813	0.926699	6.39127	5.87019	6.96498	0	0	-1.37635	4.09397e-05	6.25384e-05	1.28166	-1.37635	3.89314	-1.37635	4.09408e-05	6.25257e-05	1.28166	-1.37635	3.89314	-1.54924	7.57981e-07	2.10774e-06	2.91176	-1.54924	-0.182037	-1.3539	-2.63234	2.14486	-1.54924	7.581e-07	2.1264e-06	2.91176	-1.54924	-0.182037	-1.3539	-2.63234	2.14486
Dialister	10433	1	24	25	49	2055.81	11058.1	22.1055	138.227	1.30477	0.637956	2.67613	0.499237	0.926699	8.39235	8.00435	8.80227	0	0	-1.62192	0.000306463	0.000454602	2.33559	-1.62192	2.89795	-1.62192	0.000306469	0.000457564	2.33559	-1.62192	2.89795	-1.7048	0.000190327	0.000466406	2.34388	-1.7048	-0.591718	0.724918	-0.662444	3.20172	-1.7048	0.000190344	0.000473292	2.34388	-1.7048	-0.591718	0.724918	-0.662444	3.20172
Dialister	11399	1	23	29	52	933.744	3637.06	10.0403	45.4632	1.72508	0.853811	3.52025	0.134133	0.926699	6.02802	5.60869	6.48373	0	0	-1.54949	6.57528e-06	1.02096e-05	2.47839	-1.54949	1.41959	-1.54949	6.57548e-06	1.02004e-05	2.47839	-1.54949	1.41959	-1.77188	2.30469e-07	6.52484e-07	2.98187	-1.77188	-0.888523	0.543895	-1.07685	1.31051	-1.77188	2.30509e-07	6.57811e-07	2.98187	-1.77188	-0.888523	0.543895	-1.07685	1.31051
Prevotella copri	13536	1	32	44	76	1821.57	4747.61	19.5868	59.3451	2.31813	1.20591	4.51034	0.00887621	0.57263	4.03665	3.82304	4.263	0	0	-1.49667	5.33757e-06	8.38013e-06	1.66635	-1.49667	4.14233	-1.49667	5.33774e-06	8.29444e-06	1.66635	-1.49667	4.14233	-1.56125	6.24979e-07	1.74323e-06	2.88454	-1.56125	-1.1884	-1.21781	-2.27165	3.51931	-1.56125	6.25078e-07	1.75723e-06	2.88454	-1.56125	-1.1884	-1.21781	-2.27165	3.51931
Prevotella copri	13803	1	29	41	70	963.486	5043.3	10.3601	63.0413	2.30845	1.19246	4.52479	0.00850291	0.572031	8.11889	7.57729	8.70935	0	0	-1.15852	0.000648735	0.000950619	1.56999	-1.15852	3.18282	-1.15852	0.000648747	0.000960418	1.56999	-1.15852	3.18282	-1.26966	1.58345e-05	4.11104e-05	0.204241	-1.26966	-0.259756	2.38591	1.55281	3.83797	-1.26966	1.58364e-05	4.18599e-05	0.204241	-1.26966	-0.259756	2.38591	1.55281	3.83797
Lactobacillus ruminis	14782	1	37	48	85	12114.1	12646.6	130.259	158.082	2.25924	1.18032	4.37726	0.00963646	0.615717	1.61961	1.57945	1.66084	0	6.74492e-307	-1.35652	0.000965211	0.00140602	4.20435	-1.35652	-0.0512092	-1.35652	0.000965227	0.00141844	4.20435	-1.35652	-0.0512092	-1.2692	0.002425	0.00545531	4.30357	-1.2692	-0.341186	-0.906736	-0.0463839	0.357298	-1.2692	0.00242516	0.00548402	4.30357	-1.2692	-0.341186	-0.906736	-0.0463839	0.357298
Bifidobacterium	16735	1	26	14	40	1793.96	420.289	19.2899	5.25361	0.548518	0.242003	1.20125	0.147418	0.926699	0.360778	0.323626	0.401479	1.45473e-94	7.38406e-93	1.28021	3.74886e-06	5.90435e-06	2.189	1.28021	-2.56139	1.25928	5.62532e-06	8.73725e-06	2.17753	1.25928	-2.5307	1.02836	6.87056e-05	0.000173053	1.34293	1.02836	1.5517	-0.823761	-0.129782	-1.18158	1.0461	6.10714e-05	0.000156566	1.35621	1.0461	1.5873	-0.687091	-0.161559	-1.34327
Prevotella copri	17138	1	26	37	63	1138.87	3215.87	12.2459	40.1984	2.20688	1.1258	4.38189	0.0172424	0.795676	4.36798	4.08107	4.67792	0	0	-1.03391	0.000430203	0.000635423	0.123659	-1.03391	6.89584	-1.03391	0.000430211	0.000639687	0.123659	-1.03391	6.89584	-1.09907	0.000178223	0.000437604	0.950792	-1.09907	0.0232202	-0.308517	-1.83771	5.76932	-1.09907	0.00017824	0.000443967	0.950792	-1.09907	0.0232202	-0.308517	-1.83771	5.76932
Prevotella copri	17152	1	11	18	29	65.5141	663.251	0.704452	8.29064	2.1545	0.889324	5.44096	0.0687969	0.926699	15.5058	12.027	20.2825	7.12881e-189	6.85428e-187	-2.06252	4.51444e-19	8.68036e-19	1.64145	-2.06252	2.45658	-2.07993	2.38182e-19	4.60232e-19	1.66909	-2.07993	2.41943	-1.39564	2.37645e-10	7.29608e-10	1.24417	-1.39564	-0.595071	0.444531	-1.29423	2.17913	-1.39564	2.37705e-10	7.28116e-10	1.24417	-1.39564	-0.595071	0.444531	-1.29423	2.17913
Prevotella copri	20570	1	16	27	43	185.788	976.658	1.99772	12.2082	2.43867	1.14072	5.35688	0.0139182	0.744254	8.10879	6.92623	9.53856	1.73003e-216	1.83063e-214	-1.31759	9.47398e-08	1.54354e-07	0.773512	-1.31759	3.39846	-1.31759	9.47438e-08	1.5325e-07	0.773512	-1.31759	3.39846	-1.40668	3.51509e-09	1.04533e-08	1.67655	-1.40668	0.160769	-0.416135	-1.65889	2.13741	-1.40668	3.51587e-09	1.05087e-08	1.67655	-1.40668	0.160769	-0.416135	-1.65889	2.13741
Rothia	21611	1	33	13	46	1262.65	111.807	13.5769	1.39759	0.354895	0.156053	0.769123	0.00553626	0.553832	0.136641	0.111642	0.165898	5.70082e-153	4.57875e-151	1.40251	2.39931e-09	4.00466e-09	-0.48215	1.40251	2.8931	1.39156	3.39747e-09	5.66736e-09	-0.479365	1.39156	2.89356	1.25196	3.08455e-08	8.97279e-08	-0.530193	1.25196	1.108	-0.250567	0.0660575	2.54938	1.2801	1.53125e-08	4.51673e-08	-0.555341	1.2801	1.12914	-0.123721	0.0607786	2.50031
Prevotella copri	22345	1	27	39	66	935.728	4413.84	10.0616	55.173	2.31352	1.18659	4.57024	0.0117537	0.689333	7.30863	6.80661	7.84851	0	0	-1.25363	0.000200964	0.000299886	1.35178	-1.25363	4.18324	-1.25363	0.000200968	0.000301648	1.35178	-1.25363	4.18324	-1.23644	5.41392e-05	0.00013702	0.869234	-1.23644	-1.41759	1.48303	0.217494	4.38148	-1.23644	5.4145e-05	0.000139183	0.869234	-1.23644	-1.41759	1.48303	0.217494	4.38148
Prevotella copri	22439	1	25	37	62	2566.4	6801.13	27.5957	85.0141	2.32862	1.18327	4.64798	0.0108046	0.66286	4.11339	3.93027	4.3065	0	0	-1.21458	0.00197846	0.00284595	1.08295	-1.21458	6.52659	-1.21458	0.00197849	0.00285009	1.08295	-1.21458	6.52659	-1.40488	2.09095e-05	5.39504e-05	3.38406	-1.40488	-0.144233	-2.69216	-3.97912	3.76907	-1.40488	2.0912e-05	5.49348e-05	3.38406	-1.40488	-0.144233	-2.69216	-3.97912	3.76907
Prevotella copri	22475	1	28	32	60	3181.62	5313.74	34.211	66.4217	1.54363	0.786005	3.04993	0.201152	0.926699	2.58595	2.47411	2.70325	0	0	-1.43387	0.000183328	0.000273978	1.86282	-1.43387	3.4749	-1.43387	0.000183332	0.000275652	1.86282	-1.43387	3.4749	-1.38391	1.63035e-05	4.23061e-05	0.61488	-1.38391	-0.291424	2.95465	0.854447	3.5781	-1.38391	1.63055e-05	4.30713e-05	0.61488	-1.38391	-0.291424	2.95465	0.854447	3.5781
Prevotella copri	23063	1	28	39	67	918.444	3289.44	9.87574	41.118	2.19781	1.13091	4.3226	0.0130341	0.719784	5.544	5.15118	5.97113	0	0	-1.57863	3.87736e-07	6.24997e-07	1.54537	-1.57863	4.03767	-1.57863	3.87751e-07	6.21515e-07	1.54537	-1.57863	4.03767	-1.60491	4.39471e-08	1.27266e-07	0.646236	-1.60491	-0.0805885	1.67936	0.613486	4.43501	-1.60491	4.39555e-08	1.28032e-07	0.646236	-1.60491	-0.0805885	1.67936	0.613486	4.43501
Prevotella copri	23652	1	20	27	47	834.582	4352.1	8.974	54.4012	1.8527	0.894919	3.88932	0.086928	0.926699	8.07453	7.49741	8.70605	0	0	-1.45191	0.000118275	0.000177755	1.46006	-1.45191	3.77506	-1.45191	0.000118278	0.000178416	1.46006	-1.45191	3.77506	-1.06466	0.000193881	0.000474826	0.328772	-1.06466	-1.08288	2.83592	-0.241066	4.09514	-1.06466	0.000193899	0.000481712	0.328772	-1.06466	-1.08288	2.83592	-0.241066	4.09514
Prevotella copri	23675	1	15	28	43	124.514	793.165	1.33886	9.91456	2.78289	1.29298	6.19062	0.00487417	0.49989	9.79252	8.10068	11.9244	6.92285e-192	6.78677e-190	-1.21003	6.73255e-08	1.10039e-07	0.718017	-1.21003	3.16408	-1.21003	6.73284e-08	1.09232e-07	0.718017	-1.21003	3.16408	-1.24365	9.96643e-09	2.93374e-08	0.825717	-1.24365	-0.857959	0.39795	-0.505947	3.14816	-1.24365	9.96851e-09	2.95261e-08	0.825717	-1.24365	-0.857959	0.39795	-0.505947	3.14816
Prevotella copri	25118	1	18	32	50	1086.68	2769.51	11.6848	34.6189	2.76082	1.33527	5.85389	0.00404041	0.42981	3.94023	3.67181	4.23064	0	0	-1.17548	0.000886541	0.00129359	1.10818	-1.17548	4.5831	-1.17548	0.000886557	0.0013059	1.10818	-1.17548	4.5831	-1.08774	0.000304457	0.000735189	3.27042	-1.08774	-0.533197	-2.76296	-3.36789	1.88179	-1.08774	0.000304483	0.000745788	3.27042	-1.08774	-0.533197	-2.76296	-3.36789	1.88179
Roseburia inulinivorans	31279	1	22	15	37	1216.75	147.527	13.0833	1.84409	0.746021	0.329508	1.65206	0.462442	0.926699	0.187435	0.156944	0.222467	1.04603e-122	6.81417e-121	1.43495	7.22391e-08	1.18003e-07	-1.52159	1.43495	5.06649	1.43495	7.22422e-08	1.17109e-07	-1.52159	1.43495	5.06649	1.28486	1.38491e-06	3.81289e-06	-1.1865	1.28486	0.210935	0.492763	-0.821889	4.26903	1.28486	1.38512e-06	3.85218e-06	-1.1865	1.28486	0.210935	0.492763	-0.821889	4.26903
Faecalibacterium	41857	1	12	11	23	83.2873	290.755	0.895562	3.63444	1.07562	0.402128	2.8516	1	1	5.40921	4.22484	6.99066	7.35029e-52	2.34822e-50	-1.83114	2.04135e-17	3.85797e-17	1.83286	-1.83114	1.45315	-1.85213	9.84934e-18	1.86921e-17	1.8683	-1.85213	1.40304	-1.64059	9.51471e-17	3.40098e-16	1.89606	-1.64059	1.40199	0.752204	-0.0568138	0.0206601	-1.50203	3.33854e-15	1.11223e-14	1.79649	-1.50203	1.52803	0.930704	-0.101772	-0.109292
Faecalibacterium	42048	1	16	36	52	613.957	854.037	6.60169	10.6755	3.90451	1.86769	8.46022	0.000108854	0.0560738	2.14649	1.9327	2.38511	5.31445e-48	1.62513e-46	-1.31804	2.27911e-08	3.75608e-08	1.78039	-1.31804	1.0162	-1.31804	2.27922e-08	3.75687e-08	1.78039	-1.31804	1.0162	-1.24387	1.54883e-07	4.41177e-07	1.5932	-1.24387	0.532112	0.000478351	0.399174	0.895683	-1.24387	1.5491e-07	4.44675e-07	1.5932	-1.24387	0.532112	0.000478351	0.399174	0.895683
Clostridium cluster XVIII	50630	1	10	25	35	44.6987	372.532	0.480631	4.65665	3.74324	1.58701	9.45704	0.00110262	0.272239	12.7896	9.37164	17.8329	7.974e-101	4.33348e-99	-1.43186	2.42256e-24	4.95386e-24	1.71162	-1.43186	0.19707	-1.4341	1.96226e-24	4.04278e-24	1.71559	-1.4341	0.18682	-1.2466	2.3493e-18	8.60665e-18	1.35737	-1.2466	0.734703	0.515835	0.507191	-0.277071	-1.24104	1.77788e-18	6.30199e-18	1.34521	-1.24104	0.742233	0.589136	0.502736	-0.282389
Escherichia/Shigella	58381	1	56	30	86	3448.57	555.524	37.0814	6.94405	0.398629	0.204617	0.765668	0.00372299	0.422001	0.248143	0.226437	0.271481	6.56556e-276	8.99346e-274	1.31292	4.7994e-06	7.54169e-06	1.06683	1.31292	1.10885	1.31292	4.79955e-06	7.46451e-06	1.06683	1.31292	1.10885	1.35273	2.81912e-06	7.68637e-06	0.905936	1.35273	0.514807	-0.357535	0.321476	1.08817	1.35273	2.81951e-06	7.74979e-06	0.905936	1.35273	0.514807	-0.357535	0.321476	1.08817
Faecalibacterium	62990	1	23	40	63	1162.39	3397.87	12.4988	42.4734	3.02278	1.52568	6.10883	0.000821902	0.228295	4.52473	4.23182	4.84058	0	0	-1.25967	6.81511e-05	0.000102997	1.53218	-1.25967	3.03555	-1.25967	6.81528e-05	0.00010346	1.53218	-1.25967	3.03555	-1.1581	0.000245998	0.000597778	1.10392	-1.1581	0.789773	0.129305	0.852747	3.01648	-1.1581	0.00024602	0.000606528	1.10392	-1.1581	0.789773	0.129305	0.852747	3.01648
Escherichia/Shigella	64795	1	40	21	61	34402.7	384.455	369.921	4.80568	0.473676	0.233681	0.941075	0.0256863	0.893144	0.016763	0.0150962	0.0185107	0	0	1.79918	8.66833e-06	1.34251e-05	0.503796	1.79918	1.56885	1.78141	1.07551e-05	1.66055e-05	0.523207	1.78141	1.52994	1.68188	2.58307e-05	6.64082e-05	1.89177	1.68188	-0.464935	-1.53404	-1.54328	0.392997	1.70161	2.27096e-05	5.95787e-05	1.80333	1.70161	-0.420023	-1.37287	-1.53086	0.449994
Escherichia/Shigella	64796	1	84	68	152	86373.3	9483.26	928.746	118.541	0.60892	0.212884	1.68091	0.352529	0.926699	0.159785	0.156391	0.163267	0	0	1.89543	7.9983e-06	1.23931e-05	3.17497	1.89543	1.31379	1.89543	7.99854e-06	1.23849e-05	3.17497	1.89543	1.31379	2.11736	3.55638e-07	1.00062e-06	2.12695	2.11736	1.91154	0.113021	1.3872	1.56058	2.11736	3.55697e-07	1.00888e-06	2.12695	2.11736	1.91154	0.113021	1.3872	1.56058
Escherichia/Shigella	64988	1	47	25	72	2026.86	148.713	21.7942	1.85891	0.447	0.226744	0.867287	0.0132447	0.719784	0.113209	0.0952169	0.133748	1.64304e-266	2.14765e-264	1.26011	1.17381e-08	1.94201e-08	0.568336	1.26011	0.829652	1.26011	1.17387e-08	1.9421e-08	0.568336	1.26011	0.829652	1.19682	8.34625e-08	2.39754e-07	0.442145	1.19682	0.574136	0.204628	0.19671	0.597842	1.19682	8.34778e-08	2.41428e-07	0.442145	1.19682	0.574136	0.204628	0.19671	0.597842
Anaerostipes	65717	1	15	35	50	215.8	2922.81	2.32043	36.5352	4.00997	1.895	8.8286	9.10837e-05	0.0520452	20.9423	18.2256	24.1734	0	0	-1.5592	5.63075e-09	9.34906e-09	1.87212	-1.5592	1.38293	-1.5592	5.63104e-09	9.35652e-09	1.87212	-1.5592	1.38293	-1.21783	6.0922e-07	1.69975e-06	0.717181	-1.21783	0.586142	-0.0407752	1.97848	2.39335	-1.21783	6.09318e-07	1.71316e-06	0.717181	-1.21783	0.586142	-0.0407752	1.97848	2.39335
Escherichia/Shigella	71612	1	37	20	57	3992.2	393.862	42.9269	4.92327	0.506504	0.247087	1.01693	0.0513374	0.926699	0.151801	0.136544	0.168461	0	0	1.16604	0.000197693	0.000295027	1.17677	1.16604	0.462149	1.16604	0.000197697	0.000296761	1.17677	1.16604	0.462149	1.15035	9.09315e-05	0.000227716	-0.247162	1.15035	2.08758	1.78558	1.7476	0.437083	1.15035	9.09406e-05	0.000230627	-0.247162	1.15035	2.08758	1.78558	1.7476	0.437083
Escherichia/Shigella	71661	1	26	16	42	5429.8	156.941	58.385	1.96176	0.645866	0.294268	1.38378	0.286183	0.926699	0.0444157	0.0376767	0.0520462	0	0	2.03229	1.6405e-09	2.74456e-09	-0.355103	2.03229	3.28982	2.01106	2.64487e-09	4.42116e-09	-0.352338	2.01106	3.28461	1.74791	1.52642e-07	4.34918e-07	-0.628031	1.74791	1.71582	0.258668	0.525526	2.22549	1.76315	1.14736e-07	3.30398e-07	-0.668897	1.76315	1.74299	0.438561	0.503615	2.21737
Escherichia/Shigella	71687	1	44	25	69	1678.54	228.857	18.0488	2.86071	0.508211	0.257832	0.98727	0.042661	0.926699	0.210152	0.182254	0.241409	2.64763e-155	2.15244e-153	1.28953	4.40604e-08	7.22561e-08	0.916783	1.28953	0.674459	1.28953	4.40624e-08	7.17592e-08	0.916783	1.28953	0.674459	1.31268	1.81757e-08	5.31427e-08	0.650841	1.31268	0.909622	0.153534	0.130011	0.514936	1.31268	1.81794e-08	5.35055e-08	0.650841	1.31268	0.909622	0.153534	0.130011	0.514936
Escherichia/Shigella	71691	1	37	15	52	1079.55	107.924	11.608	1.34905	0.351409	0.161302	0.736246	0.00284081	0.422001	0.154101	0.1253	0.187982	5.87652e-123	3.84067e-121	1.42991	1.0742e-12	1.90706e-12	0.395886	1.42991	0.908646	1.42172	1.59648e-12	2.81056e-12	0.401156	1.42172	0.897099	1.15733	6.97691e-10	2.11187e-09	1.46776	1.15733	-0.437621	-1.85508	-0.678667	-0.0308296	1.22111	1.48664e-10	4.57476e-10	1.39061	1.22111	-0.441623	-1.79228	-0.68283	0.0455763
Granulicatella	75054	1	28	13	41	993.48	51.7706	10.6826	0.647133	0.452477	0.196853	0.995787	0.0477871	0.926699	0.0807095	0.0598479	0.106676	1.12618e-148	8.83232e-147	1.79923	6.85912e-19	1.31571e-18	0.050508	1.79923	1.07124	1.46351	7.42599e-12	1.29366e-11	-0.0443949	1.46351	1.15631	1.46979	2.17054e-13	7.0987e-13	-0.559697	1.46979	0.800146	-0.725193	0.749332	1.7387	1.46979	2.17127e-13	7.02984e-13	-0.559697	1.46979	0.800146	-0.725193	0.749332	1.7387
Escherichia/Shigella	80484	1	79	54	133	35018.7	3272.89	376.545	40.9112	0.370249	0.162742	0.812774	0.0107735	0.66286	0.140755	0.135794	0.14592	0	0	1.31371	0.000840865	0.00122811	3.73724	1.31371	-1.52204	1.31371	0.00084088	0.00123944	3.73724	1.31371	-1.52204	1.55495	7.32009e-05	0.000184167	2.48539	1.55495	1.56357	0.492117	1.54437	-1.01236	1.55495	7.32085e-05	0.000186438	2.48539	1.55495	1.56357	0.492117	1.54437	-1.01236
Escherichia/Shigella	80504	1	20	15	35	9461.23	113.737	101.734	1.42172	0.843142	0.368495	1.89576	0.706907	1	0.0184508	0.0151892	0.0221872	0	0	2.89887	3.46446e-16	6.44878e-16	2.14989	2.89887	-3.32277	2.8851	4.91088e-16	9.11486e-16	2.17136	2.8851	-3.35907	2.75234	3.17368e-16	1.08182e-15	4.06403	2.75234	0.328649	-1.74286	-1.23038	-5.99266	2.80207	2.03301e-16	7.02213e-16	3.91568	2.80207	0.378993	-1.57795	-1.24846	-5.8659
Escherichia/Shigella	80561	1	21	11	32	1847.07	82.6592	19.8609	1.03324	0.548467	0.221305	1.2942	0.17009	0.926699	0.0692173	0.0548718	0.0862633	5.52862e-288	8.12991e-286	2.50453	1.80674e-20	3.5262e-20	-0.276767	2.50453	2.25766	2.49845	2.50795e-20	4.89618e-20	-0.275594	2.49845	2.25829	2.57332	5.5784e-19	2.05987e-18	-1.08747	2.57332	0.623696	-0.0230751	1.34801	2.90588	2.62489	1.5846e-19	5.69255e-19	-1.15682	2.62489	0.65186	0.151151	1.30276	2.91607
Escherichia/Shigella	80563	1	58	43	101	14438.9	1641.84	155.257	20.523	0.70277	0.365232	1.34654	0.280832	0.926699	0.173787	0.165036	0.18291	0	0	1.33194	0.000185945	0.000277806	2.09874	1.33194	0.552692	1.33194	0.000185949	0.000279419	2.09874	1.33194	0.552692	1.41622	5.90088e-05	0.000149061	1.18705	1.41622	1.35745	0.293905	1.37344	0.758711	1.41622	5.9015e-05	0.000151449	1.18705	1.41622	1.35745	0.293905	1.37344	0.758711
Escherichia/Shigella	100517	1	65	49	114	11582.3	1618.71	124.54	20.2339	0.682437	0.344852	1.34375	0.262037	0.926699	0.21408	0.203076	0.225533	0	0	1.35468	8.126e-05	0.000122567	2.24168	1.35468	0.179869	1.35468	8.12619e-05	0.000123183	2.24168	1.35468	0.179869	1.42964	2.80086e-05	7.19148e-05	1.38402	1.42964	1.16308	0.441869	1.27344	0.304146	1.42964	2.80118e-05	7.31438e-05	1.38402	1.42964	1.16308	0.441869	1.27344	0.304146
Megasphaera	118199	1	13	22	35	1983.43	4010.29	21.3272	50.1287	2.32263	1.02219	5.4663	0.0363459	0.926699	3.12926	2.96434	3.3038	0	0	-1.95697	1.20457e-06	1.9136e-06	2.68888	-1.95697	1.94495	-1.97227	9.77722e-07	1.54219e-06	2.71052	-1.97227	1.88984	-1.25121	0.00122618	0.00282484	1.93229	-1.25121	0.996296	-0.349595	2.01742	0.857306	-1.5214	0.000100077	0.000253475	1.9652	-1.5214	0.950412	-0.00584637	2.17354	1.34107
Escherichia/Shigella	120841	1	23	12	35	1890.52	205.224	20.3282	2.5653	0.538993	0.22539	1.23368	0.131008	0.926699	0.167027	0.143903	0.193013	3.59119e-204	3.68309e-202	1.48052	6.9317e-07	1.10751e-06	-0.0272674	1.48052	1.71376	1.48052	6.93196e-07	1.10104e-06	-0.0272674	1.48052	1.71376	1.5336	7.11179e-07	1.98007e-06	-0.253843	1.5336	0.116703	-0.300564	0.482693	2.00426	1.5336	7.11291e-07	1.99623e-06	-0.253843	1.5336	0.116703	-0.300564	0.482693	2.00426
Campylobacter	131107	1	28	17	45	12202.8	6397.47	131.213	79.9684	0.628111	0.291781	1.32192	0.224662	0.926699	0.80708	0.782767	0.832004	2.53006e-44	7.28038e-43	2.12722	9.54696e-06	1.47778e-05	0.641893	2.12722	3.18791	1.85697	0.000130381	0.000196569	1.01453	1.85697	1.7559	1.90982	2.36214e-05	6.08298e-05	2.22358	1.90982	-1.07533	-3.25167	-0.114558	3.02604	1.93416	5.55937e-05	0.000142816	1.22164	1.93416	-0.253075	-2.04726	0.244275	2.34722
Haemophilus	137811	1	25	21	46	4669.59	580.763	50.2107	7.25954	0.968308	0.463387	2.01024	1	1	0.191331	0.175189	0.208609	0	0	1.06785	0.000961561	0.0014008	-1.30108	1.06785	5.83816	1.06785	0.000961577	0.00141318	-1.30108	1.06785	5.83816	1.21699	0.00014156	0.000350335	-1.9014	1.21699	1.37016	0.0646499	0.693868	5.85389	1.21699	0.000141574	0.000355248	-1.9014	1.21699	1.37016	0.0646499	0.693868	5.85389
Unclassified Fusobacteria	153731	1	12	19	31	17643.2	2821.62	189.711	35.2702	2.09336	0.8872	5.11729	0.075003	0.926699	0.244149	0.234526	0.254101	0	0	1.01529	0.0216388	0.0293294	-0.538497	1.01529	4.23594	1.01529	0.021639	0.0295459	-0.538497	1.01529	4.23594	1.18058	0.0052927	0.0115417	-2.22538	1.18058	0.470537	1.41614	2.84741	5.4406	1.18058	0.00529299	0.0115891	-2.22538	1.18058	0.470537	1.41614	2.84741	5.4406
Veillonella	153986	1	45	31	76	4872.43	936.297	52.3917	11.7037	0.676386	0.35144	1.29219	0.221742	0.926699	0.295533	0.275239	0.317012	0	0	1.16095	9.69989e-05	0.00014602	0.23631	1.16095	2.98226	1.16095	9.70012e-05	0.000146764	0.23631	1.16095	2.98226	1.12449	0.000121528	0.000302238	0.524492	1.12449	-0.564623	-1.31685	-0.19147	3.48999	1.12449	0.00012154	0.000305977	0.524492	1.12449	-0.564623	-1.31685	-0.19147	3.48999
Lactobacillus gasseri	166463	1	25	12	37	11193.5	293.536	120.36	3.66921	0.482002	0.203079	1.09127	0.0647884	0.926699	0.0401745	0.0356374	0.0451086	0	0	2.41124	1.85892e-09	3.10788e-09	0.244573	2.41124	2.02882	2.38854	2.82424e-09	4.71784e-09	0.265691	2.38854	1.99546	2.44345	1.43069e-09	4.29421e-09	0.148366	2.44345	0.886726	0.974804	-0.112725	1.30945	2.34067	3.92988e-09	1.17322e-08	0.0310827	2.34067	0.903552	1.75315	-0.116715	1.61129
Veillonella	182738	1	50	30	80	2254.46	1722.1	24.2415	21.5262	0.518003	0.267865	0.990897	0.0464909	0.926699	1.17871	1.10634	1.25567	3.31585e-07	2.08533e-06	1.08754	0.000108074	0.000162557	0.337104	1.08754	2.87042	1.08754	0.000108076	0.000163261	0.337104	1.08754	2.87042	1.1244	8.17232e-05	0.000205247	0.157446	1.1244	0.250483	-0.0888105	0.370123	2.97995	1.1244	8.17315e-05	0.000207799	0.157446	1.1244	0.250483	-0.0888105	0.370123	2.97995
Weissella	198484	1	21	13	34	585.46	78.2817	6.29526	0.978521	0.666804	0.282628	1.52379	0.340523	0.926699	0.205579	0.160185	0.260712	5.9019e-56	2.02804e-54	1.35667	9.43763e-12	1.64812e-11	0.652797	1.35667	0.0426545	1.34368	1.57233e-11	2.71499e-11	0.657138	1.34368	0.0301874	1.0395	1.56584e-07	4.45831e-07	-0.239853	1.0395	1.32046	0.617335	1.11802	0.227719	1.03852	1.74751e-07	5.00837e-07	-0.260103	1.03852	1.33019	0.811929	1.10823	0.223336
Streptococcus mitis group	204978	1	22	16	38	1169.35	168.625	12.5737	2.10781	0.807818	0.362129	1.77108	0.586049	1	0.222824	0.188471	0.262069	7.82992e-104	4.34974e-102	1.08771	1.36355e-05	2.10414e-05	-0.295708	1.08771	2.62074	1.08771	1.36359e-05	2.10031e-05	-0.295708	1.08771	2.62074	1.08979	1.89113e-06	5.18518e-06	0.140589	1.08979	0.15759	-0.906175	-1.44223	3.20331	1.08437	2.10008e-06	5.80907e-06	0.154364	1.08437	0.192546	-0.766458	-1.43705	3.08574
[truncated: 16 more columns]

[truncated: 18 more sheets: Age 3 just OR, Age 4 all but OR, Age 5 all stats, Age 5 all but OR, Age 5 just OR, The Gambia all stats, The Gambia all but OR, The Gambia just OR, Mali all stats, Mali all but OR, Mali just OR, Kenya all stats, Kenya all but OR, Kenya just OR, Bangladesh all stats, Bangladesh all but OR, Bangladesh just OR, Dysentery all but OR]
