# Supplementary material for: Diarrhea in young children from low-income countries leads to large-scale alterations in intestinal microbiota composition
Source: Genome Biol. 2014 Jun 27;15(6):R76. doi: 10.1186/gb-2014-15-6-r76 (PMC4072981; doi:10.1186/gb-2014-15-6-r76)
Supplement: Additional file 6: Table S5 — Mapping of barcode information to sample IDs. [file gb-2014-15-6-r76-S6.xlsx]

## Sheet: Sheet1
Well	Sample ID	Barcode	Plate
8H	No sample	TGACGACT	1C
3C	No sample	CACTCTGT	2
1C	No sample	CACAGTGT	2
5A	No sample	ACGAGATG	2
5G	No sample	GTGTAGAG	2
8H	No sample	TGACGACT	2
9D	No sample	CTCTAGAG	2
9F	No sample	GTAGTGCT	2
11A	No sample	AGACACAG	2
11H	No sample	TGAGTCTG	2
8C	No sample	CAGTCTGA	19
10E	No sample	GAGACTGA	19
10A	No sample	ACTGCTCT	3
10B	No sample	ATCGTACG	3
10F	No sample	GTCACTGA	3
10A	100259	ACTGCTCT	1C
10C	100262	CATCGTAG	1C
10E	100267	GAGACTGA	1C
10F	100274	GTCACTGA	1C
10G	100275	TCACGACA	1C
10H	100277	TGAGCACT	1C
11C	100291	CATGAGCT	1C
11D	100292	CTCTGTGT	1C
11E	100293	GAGAGTGT	1C
11F	100294	GTCAGTGT	1C
11G	100298	TCACTCTG	1C
5B	100303	AGTCACTG	2
5C	100317	CAGACTGT	2
12A	100320	AGACGTCT	1C
5D	100322	CTAGAGCT	2
12B	100341	CACACTGA	1C
12D	100353	CTGACTGA	1C
10B	100356	ATCGTACG	1C
12E	100361	GAGTAGTG	1C
12F	100365	GTCTAGTG	1C
5E	100395	GACACTGT	2
5F	100401	GCATGCAT	2
12H	100403	TGCATCGA	1C
11B	100437	ATGCTACG	1C
12C	100457	CATGTGCA	1C
10D	100462	CTCTCTGA	1C
11A	100470	AGACACAG	1C
5H	100476	TCTCTCAG	2
11H	100489	TGAGTCTG	1C
12G	100491	TCAGCACA	1C
6A	100512	ACGTACGT	2
2C	100515	CACTAGTG	2
8F	100523	GTACTGCA	3
7G	100537	GTGTGTGT	2
8G	100545	TACGTACG	3
7H	100547	TCTGTCTG	2
6B	100552	AGTCGTCA	2
6C	100556	CAGAGTGA	2
6D	100562	CTAGTGCA	2
6E	100563	GACAGTGA	2
6F	100567	GCTACGAT	2
8A	100704	ACTCGTCT	2
8B	100716	AGTGCTCA	2
9A	100722	ACTGACTG	3
8C	100749	CAGTCTGA	2
8D	100750	CTCAGTGA	2
8E	100759	GACTCTGA	2
10C	100760	CATCGTAG	3
9D	100764	CTCTAGAG	3
8F	100778	GTACTGCA	2
8G	100782	TACGTACG	2
9A	100798	ACTGACTG	2
11H	100815	TGAGTCTG	21
5H	100829	TCTCTCAG	22
10A	100831	ACTGCTCT	2
10B	100848	ATCGTACG	2
10C	100852	CATCGTAG	2
10D	100855	CTCTCTGA	2
10D	100856	CTCTCTGA	3
10E	100857	GAGACTGA	3
10E	100887	GAGACTGA	2
10F	102002	GTCACTGA	2
10G	102017	TCACGACA	2
11A	102020	AGACACAG	3
10H	102055	TGAGCACT	2
11B	102075	ATGCTACG	2
11C	102083	CATGAGCT	2
10D	102092	CTCTCTGA	19
11D	102098	CTCTGTGT	2
11E	102099	GAGAGTGT	2
11F	102105	GTCAGTGT	2
11G	102106	TCACTCTG	2
12A	102117	AGACGTCT	2
12B	102118	CACACTGA	2
12C	102122	CATGTGCA	2
11C	102124	CATGAGCT	3
11D	102132	CTCTGTGT	3
12D	102133	CTGACTGA	2
12E	102155	GAGTAGTG	2
11E	102157	GAGAGTGT	3
12F	102158	GTCTAGTG	2
1G	102169	GTCTCTGT	22
12G	102174	TCAGCACA	2
2E	102177	CTGTAGTG	22
2G	102180	GTCTGTGA	22
12H	102184	TGCATCGA	2
3C	102185	CACTCTGT	22
3D	102186	CGTATACG	21
4F	102196	GATGTGCT	21
5F	102206	GCATGCAT	19
11H	102209	TGAGTCTG	3
7B	102221	AGTGACAG	22
7F	102225	GCTATACG	22
7G	102226	GTGTGTGT	22
8F	102238	GTACTGCA	19
8G	102239	TACGTACG	21
8H	102243	TGACGACT	21
9E	102248	GACTGTGT	22
9H	102251	TGACTCAG	19
10C	102255	CATCGTAG	19
4A	102257	ACAGCTCA	21
4B	102258	AGCTACGT	21
4C	102259	CACTGTGA	21
4D	102260	CTACGTAG	21
4E	102261	CTGTGTGA	21
4G	102263	GTGAGTGA	21
4H	102264	TCTCGACT	21
5A	102265	ACGAGATG	21
5C	102267	CAGACTGT	21
5D	102268	CTAGAGCT	21
5E	102269	GACACTGT	21
5F	102270	GCATGCAT	21
5G	102271	GTGTAGAG	21
6A	102274	ACGTACGT	21
6C	102276	CAGAGTGA	21
6D	102277	CTAGTGCA	21
6E	102281	GACAGTGA	21
6F	102282	GCTACGAT	21
6H	102285	TCTGCACT	21
7B	102288	AGTGACAG	21
7C	102289	CAGTAGAG	21
7D	102290	CTCACTGT	21
7E	102291	GACTAGAG	21
7F	102292	GCTATACG	21
7G	102294	GTGTGTGT	21
7H	102295	TCTGTCTG	21
8A	102297	ACTCGTCT	21
8B	102298	AGTGCTCA	21
8C	102300	CAGTCTGA	21
8D	102301	CTCAGTGA	21
8E	102304	GACTCTGA	21
8F	102305	GTACTGCA	21
9A	102311	ACTGACTG	21
9B	102314	ATATCGCG	21
9C	102315	CAGTGTGT	21
9D	102316	CTCTAGAG	21
9E	102317	GACTGTGT	21
9F	102318	GTAGTGCT	21
9G	102320	TAGCTACG	21
9H	102321	TGACTCAG	21
10A	102322	ACTGCTCT	21
10B	102323	ATCGTACG	21
10C	102324	CATCGTAG	21
10D	102325	CTCTCTGA	21
10E	102326	GAGACTGA	21
10G	102329	TCACGACA	21
10H	102331	TGAGCACT	21
11A	102332	AGACACAG	21
11B	102333	ATGCTACG	21
11C	102334	CATGAGCT	21
11D	102337	CTCTGTGT	21
11E	102338	GAGAGTGT	21
11F	102341	GTCAGTGT	21
12A	102345	AGACGTCT	21
12C	102348	CATGTGCA	21
12D	102349	CTGACTGA	21
12E	102350	GAGTAGTG	21
12F	102352	GTCTAGTG	21
12G	102355	TCAGCACA	21
12H	102357	TGCATCGA	21
1A	102358	ACACACTG	22
1B	102360	AGAGACTG	22
1C	102361	CACAGTGT	22
1D	102362	CGATGCAT	22
1E	102363	CTGAGTGT	22
1F	102364	GAGTCTGT	22
1H	102370	TCAGTCAG	22
2A	102371	ACACGTCA	22
2B	102372	AGAGCTCT	22
2C	102373	CACTAGTG	22
2D	102375	CGTACGAT	22
2F	102377	GAGTGTGA	22
2H	102379	TCGATCGA	22
3A	102380	ACAGACAG	22
3B	102382	AGCAGATG	22
3D	102384	CGTATACG	22
3E	102385	CTGTCTGT	22
3F	102387	GATCTGCA	22
4A	102390	ACAGCTCA	22
4B	102396	AGCTACGT	22
4C	102397	CACTGTGA	22
4D	102402	CTACGTAG	22
4E	102404	CTGTGTGA	22
4F	102405	GATGTGCT	22
4G	102406	GTGAGTGA	22
4H	102407	TCTCGACT	22
5B	102412	AGTCACTG	22
5D	102415	CTAGAGCT	22
5E	102416	GACACTGT	22
5F	102417	GCATGCAT	22
5G	102418	GTGTAGAG	22
6A	102421	ACGTACGT	22
6C	102423	CAGAGTGA	22
6D	102424	CTAGTGCA	22
6E	102425	GACAGTGA	22
6F	102427	GCTACGAT	22
6G	102429	GTGTCTGA	22
6H	102430	TCTGCACT	22
7A	102432	ACTCACAG	22
7C	102434	CAGTAGAG	22
7D	102435	CTCACTGT	22
7E	102438	GACTAGAG	22
7H	102442	TCTGTCTG	22
8A	102444	ACTCGTCT	22
8B	102445	AGTGCTCA	22
8C	102446	CAGTCTGA	22
8D	102447	CTCAGTGA	22
8E	102448	GACTCTGA	22
8F	102449	GTACTGCA	22
9A	102452	ACTGACTG	22
9B	102453	ATATCGCG	22
9C	102454	CAGTGTGT	22
9D	102456	CTCTAGAG	22
9G	102460	TAGCTACG	22
9H	102461	TGACTCAG	22
10A	102462	ACTGCTCT	22
10B	102463	ATCGTACG	22
10C	102464	CATCGTAG	22
10D	102465	CTCTCTGA	22
10E	102466	GAGACTGA	22
10F	102469	GTCACTGA	22
10G	102470	TCACGACA	22
10H	102471	TGAGCACT	22
11A	102472	AGACACAG	22
11C	102474	CATGAGCT	22
11D	102475	CTCTGTGT	22
11E	102477	GAGAGTGT	22
11F	102479	GTCAGTGT	22
11G	102480	TCACTCTG	22
11H	102481	TGAGTCTG	22
12A	102482	AGACGTCT	22
12C	102489	CATGTGCA	22
12D	102490	CTGACTGA	22
12E	102491	GAGTAGTG	22
12F	102493	GTCTAGTG	22
12G	102494	TCAGCACA	22
12H	102495	TGCATCGA	22
4G	200069	GTGAGTGA	1C
4G	200069	GTGAGTGA	3
4D	200079	CTACGTAG	1C
4D	200079	CTACGTAG	3
4C	200108	CACTGTGA	1C
4C	200108	CACTGTGA	3
5E	200127	GACACTGT	1C
5E	200127	GACACTGT	3
6H	200129	TCTGCACT	1C
5B	200134	AGTCACTG	1C
5B	200134	AGTCACTG	3
5A	200140	ACGAGATG	1C
5A	200140	ACGAGATG	3
9C	200144	CAGTGTGT	20
1E	200147	CTGAGTGT	20
11E	200148	GAGAGTGT	19
1F	200149	GAGTCTGT	20
7A	200154	ACTCACAG	20
6G	200156	GTGTCTGA	1C
4B	200158	AGCTACGT	1C
4B	200158	AGCTACGT	3
5C	200160	CAGACTGT	1C
5C	200160	CAGACTGT	3
4A	200161	ACAGCTCA	1C
4A	200161	ACAGCTCA	3
4H	200162	TCTCGACT	1C
4H	200162	TCTCGACT	3
5F	200165	GCATGCAT	1C
5F	200165	GCATGCAT	3
4F	200167	GATGTGCT	1C
4F	200167	GATGTGCT	3
6C	200169	CAGAGTGA	3
5H	200170	TCTCTCAG	1C
5H	200170	TCTCTCAG	3
4E	200172	CTGTGTGA	1C
4E	200172	CTGTGTGA	3
5D	200179	CTAGAGCT	1C
5D	200179	CTAGAGCT	3
2B	200185	AGAGCTCT	2
6F	200192	GCTACGAT	1C
3G	200196	GTGACTGT	20
6C	200203	CAGAGTGA	1C
6A	200211	ACGTACGT	1C
6D	200214	CTAGTGCA	1C
5G	200235	GTGTAGAG	1C
5G	200235	GTGTAGAG	3
6B	200237	AGTCGTCA	1C
11F	200238	GTCAGTGT	19
3D	200243	CGTATACG	20
5C	200244	CAGACTGT	20
6E	200248	GACAGTGA	1C
9G	200259	TAGCTACG	19
11D	200260	CTCTGTGT	19
10A	200272	ACTGCTCT	19
12A	200274	AGACGTCT	19
2D	200276	CGTACGAT	20
12B	200277	CACACTGA	19
11B	200278	ATGCTACG	19
11H	200282	TGAGTCTG	19
9D	200283	CTCTAGAG	19
9E	200287	GACTGTGT	19
9B	200288	ATATCGCG	19
10H	200291	TGAGCACT	19
6B	200298	AGTCGTCA	20
12C	200300	CATGTGCA	19
1A	200301	ACACACTG	20
11C	200302	CATGAGCT	19
10G	200303	TCACGACA	19
4D	200304	CTACGTAG	20
10B	200305	ATCGTACG	19
1B	200306	AGAGACTG	20
1C	200307	CACAGTGT	20
7C	200309	CAGTAGAG	20
12D	200311	CTGACTGA	19
1D	200312	CGATGCAT	20
4G	200314	GTGAGTGA	20
12H	200315	TGCATCGA	19
12F	200316	GTCTAGTG	19
12G	200317	TCAGCACA	19
1G	200318	GTCTCTGT	20
6F	200319	GCTACGAT	20
1H	200320	TCAGTCAG	20
1A	200321	ACACACTG	21
3F	200322	GATCTGCA	20
2F	200323	GAGTGTGA	20
12C	200324	CATGTGCA	20
3H	200325	TCGTGATG	20
5H	200326	TCTCTCAG	20
6C	200327	CAGAGTGA	20
6A	200328	ACGTACGT	20
5G	200329	GTGTAGAG	20
5A	200330	ACGAGATG	20
4E	200331	CTGTGTGA	20
5F	200332	GCATGCAT	20
2E	200334	CTGTAGTG	20
2G	200335	GTCTGTGA	20
3B	200336	AGCAGATG	20
4A	200337	ACAGCTCA	20
7B	200338	AGTGACAG	20
3E	200339	CTGTCTGT	20
2B	200340	AGAGCTCT	20
2C	200341	CACTAGTG	20
3A	200342	ACAGACAG	20
8B	200343	AGTGCTCA	20
5E	200344	GACACTGT	20
7E	200345	GACTAGAG	20
4C	200346	CACTGTGA	20
3C	200347	CACTCTGT	20
6G	200348	GTGTCTGA	20
2H	200349	TCGATCGA	20
2A	200350	ACACGTCA	20
10C	200351	CATCGTAG	20
10D	200352	CTCTCTGA	20
4H	200353	TCTCGACT	20
5B	200355	AGTCACTG	20
6E	200357	GACAGTGA	20
6H	200358	TCTGCACT	20
4F	200362	GATGTGCT	20
12E	200363	GAGTAGTG	20
12D	200364	CTGACTGA	20
12H	200365	TGCATCGA	20
11G	200366	TCACTCTG	20
10E	200367	GAGACTGA	20
9A	200369	ACTGACTG	20
10A	200370	ACTGCTCT	20
9E	200371	GACTGTGT	20
8G	200377	TACGTACG	20
9B	200378	ATATCGCG	20
10F	200379	GTCACTGA	20
11A	200381	AGACACAG	20
1B	200382	AGAGACTG	21
2C	200383	CACTAGTG	21
7F	200385	GCTATACG	20
8H	200386	TGACGACT	20
12A	200386	AGACGTCT	20
8C	200387	CAGTCTGA	20
9D	200388	CTCTAGAG	20
8A	200390	ACTCGTCT	20
9G	200392	TAGCTACG	20
1F	200392	GAGTCTGT	21
8D	200393	CTCAGTGA	20
9F	200400	GTAGTGCT	20
11E	200401	GAGAGTGT	20
7H	200403	TCTGTCTG	20
8F	200404	GTACTGCA	20
9H	200406	TGACTCAG	20
10B	200407	ATCGTACG	20
11B	200410	ATGCTACG	20
10G	200411	TCACGACA	20
11D	200412	CTCTGTGT	20
1C	200413	CACAGTGT	21
12G	200414	TCAGCACA	20
1G	200415	GTCTCTGT	21
1H	200416	TCAGTCAG	21
10H	200417	TGAGCACT	20
12B	200418	CACACTGA	20
11H	200419	TGAGTCTG	20
11C	200420	CATGAGCT	20
2E	200421	CTGTAGTG	21
1D	200422	CGATGCAT	21
12F	200425	GTCTAGTG	20
2F	200429	GAGTGTGA	21
1E	200430	CTGAGTGT	21
2B	200434	AGAGCTCT	21
2D	200435	CGTACGAT	21
3E	200442	CTGTCTGT	21
3F	200446	GATCTGCA	21
3A	200450	ACAGACAG	21
3B	200451	AGCAGATG	21
2A	200452	ACACGTCA	21
2G	200453	GTCTGTGA	21
2H	200454	TCGATCGA	21
3C	200457	CACTCTGT	21
3G	200459	GTGACTGT	21
7A	400555	ACTCACAG	1C
7B	400556	AGTGACAG	1C
7C	400559	CAGTAGAG	1C
7F	400628	GCTATACG	1C
7D	400629	CTCACTGT	1C
2D	400631	CGTACGAT	2
2E	400636	CTGTAGTG	2
6D	400637	CTAGTGCA	3
7E	400638	GACTAGAG	1C
2F	400679	GAGTGTGA	2
7G	400875	GTGTGTGT	1C
2G	400877	GTCTGTGA	2
8A	400878	ACTCGTCT	1C
7H	400879	TCTGTCTG	1C
8B	400881	AGTGCTCA	1C
H09	400953	TGACTCAG	ASCRX
H10	400958	TGAGCACT	ASCRX
H11	400959	TGAGTCTG	ASCRX
H12	400963	TGCATCGA	ASCRX
2H	400967	TCGATCGA	2
8D	400968	CTCAGTGA	1C
8E	400975	GACTCTGA	1C
8F	400977	GTACTGCA	1C
8G	400978	TACGTACG	1C
9A	400999	ACTGACTG	1C
9B	401005	ATATCGCG	1C
9C	401007	CAGTGTGT	1C
9D	401011	CTCTAGAG	1C
9E	401012	GACTGTGT	1C
9F	401016	GTAGTGCT	1C
6E	401017	GACAGTGA	3
8C	401025	CAGTCTGA	1C
9G	401026	TAGCTACG	1C
9H	401029	TGACTCAG	1C
6F	401030	GCTACGAT	3
3A	401035	ACAGACAG	2
3B	401063	AGCAGATG	2
6G	401065	GTGTCTGA	3
3D	401069	CGTATACG	2
3E	401078	CTGTCTGT	2
3F	401088	GATCTGCA	2
3G	401105	GTGACTGT	2
3H	401122	TCGTGATG	2
6H	401123	TCTGCACT	3
4A	401181	ACAGCTCA	2
4B	401200	AGCTACGT	2
7A	401201	ACTCACAG	3
4C	401235	CACTGTGA	2
3G	401370	GTGACTGT	19
4D	401371	CTACGTAG	19
3H	401372	TCGTGATG	19
5D	401373	CTAGAGCT	19
4E	401374	CTGTGTGA	19
6G	401376	GTGTCTGA	19
12B	401420	CACACTGA	21
2D	401513	CGTACGAT	19
4A	401515	ACAGCTCA	19
4F	401516	GATGTGCT	19
3B	401517	AGCAGATG	19
5A	401517	ACGAGATG	19
5G	401518	GTGTAGAG	19
6A	401519	ACGTACGT	19
6B	401520	AGTCGTCA	19
6C	401521	CAGAGTGA	19
7B	401522	AGTGACAG	19
8G	401523	TACGTACG	19
1A	401541	ACACACTG	19
1E	401544	CTGAGTGT	19
1F	401545	GAGTCTGT	19
1G	401546	GTCTCTGT	19
3E	401547	CTGTCTGT	19
4H	401548	TCTCGACT	19
4B	401549	AGCTACGT	19
5H	401550	TCTCTCAG	19
6D	401551	CTAGTGCA	19
7C	401553	CAGTAGAG	19
7D	401554	CTCACTGT	19
7E	401555	GACTAGAG	19
7F	401556	GCTATACG	19
11A	401565	AGACACAG	19
1B	401567	AGAGACTG	19
2B	401568	AGAGCTCT	19
2C	401569	CACTAGTG	19
2H	401570	TCGATCGA	19
6H	401572	TCTGCACT	19
7G	401573	GTGTGTGT	19
8D	401576	CTCAGTGA	19
8H	401577	TGACGACT	19
11F	401625	GTCAGTGT	20
1D	401632	CGATGCAT	19
1H	401634	TCAGTCAG	19
3F	401635	GATCTGCA	19
4C	401637	CACTGTGA	19
5C	401638	CAGACTGT	19
6F	401640	GCTACGAT	19
7A	401642	ACTCACAG	19
7H	401644	TCTGTCTG	19
8A	401645	ACTCGTCT	19
9A	401647	ACTGACTG	19
2A	401653	ACACGTCA	19
2E	401654	CTGTAGTG	19
3C	401655	CACTCTGT	19
2F	401656	GAGTGTGA	19
3A	401657	ACAGACAG	19
2G	401658	GTCTGTGA	19
3D	401659	CGTATACG	19
4G	401660	GTGAGTGA	19
5E	401661	GACACTGT	19
6E	401662	GACAGTGA	19
8B	401663	AGTGCTCA	19
8E	401664	GACTCTGA	19
F11	600002	GTCAGTGT	ASCRX
G03	600004	GTGACTGT	ASCRX
F09	600005	GTAGTGCT	ASCRX
G04	600011	GTGAGTGA	ASCRX
H03	600017	TCGTGATG	ASCRX
F10	600021	GTCACTGA	ASCRX
G11	600022	TCACTCTG	ASCRX
G02	600025	GTCTGTGA	ASCRX
F12	600030	GTCTAGTG	ASCRX
F01	600035	GAGTCTGT	ASCRX
F02	600038	GAGTGTGA	ASCRX
H02	600040	TCGATCGA	ASCRX
H04	600052	TCTCGACT	ASCRX
F03	600053	GATCTGCA	ASCRX
F04	600060	GATGTGCT	ASCRX
F05	600064	GCATGCAT	ASCRX
H07	600069	TCTGTCTG	ASCRX
G01	600081	GTCTCTGT	ASCRX
G12	600090	TCAGCACA	ASCRX
H05	600094	TCTCTCAG	ASCRX
G06	600096	GTGTCTGA	ASCRX
H01	600100	TCAGTCAG	ASCRX
F06	600104	GCTACGAT	ASCRX
G05	600112	GTGTAGAG	ASCRX
F07	600113	GCTATACG	ASCRX
F08	600132	GTACTGCA	ASCRX
H08	600140	TGACGACT	ASCRX
H06	600216	TCTGCACT	ASCRX
G09	600227	TAGCTACG	ASCRX
G08	600260	TACGTACG	ASCRX
G10	600262	TCACGACA	ASCRX
G07	600319	GTGTGTGT	ASCRX
12A	600341	AGACGTCT	3
12B	600458	CACACTGA	3
3F	600584	GATCTGCA	1C
2D	600620	CGTACGAT	1C
2D	600620	CGTACGAT	3
3A	600627	ACAGACAG	3
2A	600637	ACACGTCA	2
3D	600638	CGTATACG	3
1A	600646	ACACACTG	2
1B	600649	AGAGACTG	2
1F	600654	GAGTCTGT	1C
1F	600654	GAGTCTGT	3
12C	600666	CATGTGCA	3
1D	600675	CGATGCAT	2
1A	600683	ACACACTG	1C
1A	600683	ACACACTG	3
12D	600684	CTGACTGA	3
1E	600690	CTGAGTGT	2
2E	600710	CTGTAGTG	1C
2E	600710	CTGTAGTG	3
12E	600711	GAGTAGTG	3
1F	600744	GAGTCTGT	2
1B	600761	AGAGACTG	1C
1B	600761	AGAGACTG	3
1C	600763	CACAGTGT	1C
1C	600763	CACAGTGT	3
1E	600765	CTGAGTGT	1C
1E	600765	CTGAGTGT	3
1G	600775	GTCTCTGT	2
1D	600776	CGATGCAT	1C
1D	600776	CGATGCAT	3
1G	600780	GTCTCTGT	1C
1G	600780	GTCTCTGT	3
12F	600781	GTCTAGTG	3
1H	600782	TCAGTCAG	1C
1H	600782	TCAGTCAG	3
1H	600785	TCAGTCAG	2
3H	600788	TCGTGATG	3
2F	600789	GAGTGTGA	1C
2F	600789	GAGTGTGA	3
2H	600790	TCGATCGA	1C
2H	600790	TCGATCGA	3
3H	600794	TCGTGATG	1C
3B	600795	AGCAGATG	1C
3C	600797	CACTCTGT	1C
2G	600803	GTCTGTGA	1C
2G	600803	GTCTGTGA	3
2C	600807	CACTAGTG	1C
2C	600807	CACTAGTG	3
2A	600813	ACACGTCA	1C
2A	600813	ACACGTCA	3
2B	600819	AGAGCTCT	1C
2B	600819	AGAGCTCT	3
3E	600824	CTGTCTGT	1C
3A	600835	ACAGACAG	1C
3D	600840	CGTATACG	1C
3G	600845	GTGACTGT	1C
3B	600863	AGCAGATG	3
3C	600879	CACTCTGT	3
3E	600890	CTGTCTGT	3
3F	600891	GATCTGCA	3
3G	600901	GTGACTGT	3
6A	600909	ACGTACGT	3
6B	600910	AGTCGTCA	3
7C	600913	CAGTAGAG	3
7D	600915	CTCACTGT	3
7E	600917	GACTAGAG	3
7H	600919	TCTGTCTG	3
8B	600926	AGTGCTCA	3
8D	600949	CTCAGTGA	3
8E	600953	GACTCTGA	3
8H	600955	TGACGACT	3
9F	600956	GTAGTGCT	3
4D	600958	CTACGTAG	2
9G	600967	TAGCTACG	3
9H	600970	TGACTCAG	3
11B	600984	ATGCTACG	3
11F	600987	GTCAGTGT	3
11G	601001	TCACTCTG	3
12G	601003	TCAGCACA	3
12H	601007	TGCATCGA	3
4E	601008	CTGTGTGA	2
4F	601009	GATGTGCT	2
4G	601012	GTGAGTGA	2
4H	601013	TCTCGACT	2
8C	601017	CAGTCTGA	3
7B	601021	AGTGACAG	3
6G	601036	GTGTCTGA	2
6H	601039	TCTGCACT	2
7F	601044	GCTATACG	3
7A	601045	ACTCACAG	2
7B	601046	AGTGACAG	2
7G	601047	GTGTGTGT	3
7C	601049	CAGTAGAG	2
7D	601050	CTCACTGT	2
8A	601052	ACTCGTCT	3
7E	601053	GACTAGAG	2
9B	601055	ATATCGCG	3
9C	601056	CAGTGTGT	3
7F	601059	GCTATACG	2
9B	601125	ATATCGCG	2
9C	601131	CAGTGTGT	2
9G	601160	TAGCTACG	2
9E	601161	GACTGTGT	2
9E	601186	GACTGTGT	3
9H	601208	TGACTCAG	2
10G	601216	TCACGACA	3
10H	601230	TGAGCACT	3
10F	602030	GTCACTGA	19
5A	602054	ACGAGATG	22
5B	602055	AGTCACTG	19
11G	602133	TCACTCTG	19
12E	602143	GAGTAGTG	19
1C	602150	CACAGTGT	19
4B	602186	AGCTACGT	20
5D	602210	CTAGAGCT	20
5H	602215	TCTCTCAG	21
6D	602220	CTAGTGCA	20
6G	602305	GTGTCTGA	21
7A	602336	ACTCACAG	21
7D	602345	CTCACTGT	20
7G	602363	GTGTGTGT	20
8E	602372	GACTCTGA	20
8H	602377	TGACGACT	22
9C	602382	CAGTGTGT	19
9F	602385	GTAGTGCT	19
10C	No sample	CATCGTAG	24
5H	No sample	TCTCTCAG	24
7C	No sample	CAGTAGAG	24
1A	100601	ACACACTG	24
2E	100618	CTGTAGTG	24
4A	100636	ACAGCTCA	24
4C	100889	CACTGTGA	24
3C	102025	CACTCTGT	24
5B	102026	AGTCACTG	24
7B	102027	AGTGACAG	24
9A	102028	ACTGACTG	24
11C	102029	CATGAGCT	24
11D	102030	CTCTGTGT	24
11E	102033	GAGAGTGT	24
11F	102035	GTCAGTGT	24
11G	102036	TCACTCTG	24
11H	102037	TGAGTCTG	24
12A	102038	AGACGTCT	24
12B	102039	CACACTGA	24
12C	102045	CATGTGCA	24
12D	102046	CTGACTGA	24
12E	102047	GAGTAGTG	24
12G	102051	TCAGCACA	24
2A	102173	ACACGTCA	24
1H	102503	TCAGTCAG	24
8D	400663	CTCAGTGA	24
8G	400920	TACGTACG	24
9C	400921	CAGTGTGT	24
10E	400925	GAGACTGA	24
1G	401404	GTCTCTGT	24
3A	401406	ACAGACAG	24
4G	401592	GTGAGTGA	24
5E	401593	GACACTGT	24
5C	401596	CAGACTGT	24
6E	401600	GACAGTGA	24
7A	401601	ACTCACAG	24
7F	401602	GCTATACG	24
8A	401603	ACTCGTCT	24
8B	401604	AGTGCTCA	24
8C	401605	CAGTCTGA	24
10B	401608	ATCGTACG	24
9G	401609	TAGCTACG	24
4F	401649	GATGTGCT	24
11A	401694	AGACACAG	24
1B	401704	AGAGACTG	24
1C	401705	CACAGTGT	24
2B	401708	AGAGCTCT	24
1E	401710	CTGAGTGT	24
12F	401722	GTCTAGTG	24
1F	401724	GAGTCTGT	24
2C	401725	CACTAGTG	24
2D	401726	CGTACGAT	24
2G	401727	GTCTGTGA	24
3E	401728	CTGTCTGT	24
3B	401729	AGCAGATG	24
3F	401730	GATCTGCA	24
3G	401732	GTGACTGT	24
3H	401733	TCGTGATG	24
4D	401735	CTACGTAG	24
4E	401736	CTGTGTGA	24
6G	401737	GTGTCTGA	24
6H	401738	TCTGCACT	24
5G	401739	GTGTAGAG	24
6C	401740	CAGAGTGA	24
1D	401750	CGATGCAT	24
2H	401754	TCGATCGA	24
4B	401757	AGCTACGT	24
4H	401759	TCTCGACT	24
5A	401760	ACGAGATG	24
5F	401763	GCATGCAT	24
6A	401764	ACGTACGT	24
7G	401794	GTGTGTGT	24
9H	401796	TGACTCAG	24
10F	401797	GTCACTGA	24
11B	401799	ATGCTACG	24
2F	401801	GAGTGTGA	24
8H	401808	TGACGACT	24
10D	401809	CTCTCTGA	24
10G	401812	TCACGACA	24
5D	401853	CTAGAGCT	24
6B	401856	AGTCGTCA	24
6F	401857	GCTACGAT	24
7E	401858	GACTAGAG	24
7D	401860	CTCACTGT	24
7H	401861	TCTGTCTG	24
8F	401863	GTACTGCA	24
9B	401864	ATATCGCG	24
9D	401865	CTCTAGAG	24
9E	401867	GACTGTGT	24
10A	401868	ACTGCTCT	24
10H	401869	TGAGCACT	24
6D	401881	CTAGTGCA	24
8E	401882	GACTCTGA	24
9F	401883	GTAGTGCT	24
12H	401884	TGCATCGA	24
3D	602036	CGTATACG	24
6G	100516	GTGTCTGA	4
2F	102511	GAGTGTGA	4
5E	200131	GACACTGT	4
5G	200136	GTGTAGAG	4
5D	200138	CTAGAGCT	4
5H	200157	TCTCTCAG	4
5F	200201	GCATGCAT	4
6B	200218	AGTCGTCA	4
6A	200256	ACGTACGT	4
6C	200264	CAGAGTGA	4
6D	200284	CTAGTGCA	4
6E	200286	GACAGTGA	4
6F	200299	GCTACGAT	4
6H	400560	TCTGCACT	4
7A	400562	ACTCACAG	4
7B	400640	AGTGACAG	4
7C	400654	CAGTAGAG	4
7D	400656	CTCACTGT	4
7E	400659	GACTAGAG	4
4H	400873	TCTCGACT	4
7F	400882	GCTATACG	4
7G	400964	GTGTGTGT	4
7H	400966	TCTGTCTG	4
8A	400972	ACTCGTCT	4
8B	400995	AGTGCTCA	4
8C	401000	CAGTCTGA	4
8D	401019	CTCAGTGA	4
8E	401020	GACTCTGA	4
8F	401023	GTACTGCA	4
8G	401036	TACGTACG	4
8H	401037	TGACGACT	4
9A	401039	ACTGACTG	4
9B	401075	ATATCGCG	4
9C	401079	CAGTGTGT	4
9D	401083	CTCTAGAG	4
9E	401084	GACTGTGT	4
9F	401085	GTAGTGCT	4
9G	401086	TAGCTACG	4
9H	401094	TGACTCAG	4
10A	401096	ACTGCTCT	4
10B	401100	ATCGTACG	4
10C	401107	CATCGTAG	4
5C	401380	CAGACTGT	4
12E	401528	GAGTAGTG	4
12B	401558	CACACTGA	4
4D	401559	CTACGTAG	4
5A	401560	ACGAGATG	4
12D	401581	CTGACTGA	4
5B	401582	AGTCACTG	4
11D	401624	CTCTGTGT	4
10D	401693	CTCTCTGA	4
12H	401718	TGCATCGA	4
12F	401743	GTCTAGTG	4
12G	401778	TCAGCACA	4
1A	600028	ACACACTG	4
1B	600083	AGAGACTG	4
1C	600109	CACAGTGT	4
1D	600134	CGATGCAT	4
1F	600166	GAGTCTGT	4
1G	600362	GTCTCTGT	4
1H	600412	TCAGTCAG	4
2B	600621	AGAGCTCT	4
2C	600624	CACTAGTG	4
2D	600635	CGTACGAT	4
2E	600656	CTGTAGTG	4
2G	600668	GTCTGTGA	4
2H	600672	TCGATCGA	4
3A	600686	ACAGACAG	4
3C	600729	CACTCTGT	4
3D	600752	CGTATACG	4
3E	600786	CTGTCTGT	4
3F	600792	GATCTGCA	4
3G	600799	GTGACTGT	4
3H	600801	TCGTGATG	4
4A	600802	ACAGCTCA	4
4B	600805	AGCTACGT	4
4E	600823	CTGTGTGA	4
4F	600828	GATGTGCT	4
4G	600831	GTGAGTGA	4
10E	602025	GAGACTGA	4
10F	602039	GTCACTGA	4
10G	602040	TCACGACA	4
10H	602047	TGAGCACT	4
11A	602061	AGACACAG	4
11B	602062	ATGCTACG	4
11C	602070	CATGAGCT	4
11E	602085	GAGAGTGT	4
11F	602102	GTCAGTGT	4
11G	602107	TCACTCTG	4
11H	602113	TGAGTCTG	4
1E	602154	CTGAGTGT	4
2A	602162	ACACGTCA	4
3B	602175	AGCAGATG	4
4C	602190	CACTGTGA	4
12A	No sample	AGACGTCT	4
12C	No sample	CATGTGCA	4
11B	100505	ATGCTACG	5
11C	100506	CATGAGCT	5
11D	100510	CTCTGTGT	5
11E	100513	GAGAGTGT	5
6A	100894	ACGTACGT	5
3F	102188	GATCTGCA	5
4A	102191	ACAGCTCA	5
4H	102200	TCTCGACT	5
5G	102207	GTGTAGAG	5
7B	200068	AGTGACAG	5
10A	200106	ACTGCTCT	5
9E	200132	GACTGTGT	5
7H	200133	TCTGTCTG	5
8C	200142	CAGTCTGA	5
6F	200159	GCTACGAT	5
6G	200164	GTGTCTGA	5
7C	200171	CAGTAGAG	5
7A	200174	ACTCACAG	5
8D	200178	CTCAGTGA	5
6H	200181	TCTGCACT	5
8A	200184	ACTCGTCT	5
7G	200195	GTGTGTGT	5
9G	200199	TAGCTACG	5
11A	200200	AGACACAG	5
7D	200205	CTCACTGT	5
8B	200206	AGTGCTCA	5
7F	200210	GCTATACG	5
7E	200212	GACTAGAG	5
9A	200213	ACTGACTG	5
9D	200215	CTCTAGAG	5
9B	200216	ATATCGCG	5
8G	200220	TACGTACG	5
8E	200221	GACTCTGA	5
9H	200241	TGACTCAG	5
8H	200242	TGACGACT	5
9C	200246	CAGTGTGT	5
8F	200249	GTACTGCA	5
10B	200251	ATCGTACG	5
10C	200252	CATCGTAG	5
9F	200265	GTAGTGCT	5
10D	200273	CTCTCTGA	5
10F	200292	GTCACTGA	5
10G	200293	TCACGACA	5
10E	200294	GAGACTGA	5
10H	200295	TGAGCACT	5
2A	202019	ACACGTCA	5
11F	400554	GTCAGTGT	5
11G	400558	TCACTCTG	5
11H	400561	TGAGTCTG	5
12A	400630	AGACGTCT	5
12B	400632	CACACTGA	5
12C	400633	CATGTGCA	5
12D	400634	CTGACTGA	5
12E	400635	GAGTAGTG	5
12F	400641	GTCTAGTG	5
12G	400642	TCAGCACA	5
12H	400655	TGCATCGA	5
4G	401378	GTGAGTGA	5
5E	401530	GACACTGT	5
3G	401574	GTGACTGT	5
6B	401666	AGTCGTCA	5
6C	401682	CAGAGTGA	5
5H	401711	TCTCTCAG	5
1A	600173	ACACACTG	5
1B	600346	AGAGACTG	5
1C	600633	CACAGTGT	5
1D	600648	CGATGCAT	5
1E	600655	CTGAGTGT	5
1F	600751	GAGTCTGT	5
1G	600767	GTCTCTGT	5
1H	600783	TCAGTCAG	5
2B	600787	AGAGCTCT	5
2C	600796	CACTAGTG	5
2D	600809	CGTACGAT	5
2E	600811	CTGTAGTG	5
2F	600812	GAGTGTGA	5
2G	600816	GTCTGTGA	5
2H	600818	TCGATCGA	5
3A	600826	ACAGACAG	5
3B	600830	AGCAGATG	5
3D	600833	CGTATACG	5
3E	600837	CTGTCTGT	5
3H	600843	TCGTGATG	5
4B	600846	AGCTACGT	5
4C	600847	CACTGTGA	5
4F	600854	GATGTGCT	5
5F	600867	GCATGCAT	5
6D	600876	CTAGTGCA	5
4E	602201	CTGTGTGA	5
6E	602224	GACAGTGA	5
12E	100821	GAGTAGTG	7
8D	102235	CTCAGTGA	7
2B	200143	AGAGCTCT	7
1G	200163	GTCTCTGT	7
1H	200166	TCAGTCAG	7
2A	200175	ACACGTCA	7
2C	200209	CACTAGTG	7
2D	200233	CGTACGAT	7
2E	200285	CTGTAGTG	7
2F	200310	GAGTGTGA	7
2G	400680	GTCTGTGA	7
2H	400969	TCGATCGA	7
3A	400970	ACAGACAG	7
3B	400974	AGCAGATG	7
3C	400976	CACTCTGT	7
3D	400979	CGTATACG	7
3E	400993	CTGTCTGT	7
3F	400994	GATCTGCA	7
3H	401004	TCGTGATG	7
4A	401006	ACAGCTCA	7
4B	401008	AGCTACGT	7
4C	401009	CACTGTGA	7
4D	401010	CTACGTAG	7
4E	401013	CTGTGTGA	7
4F	401015	GATGTGCT	7
4G	401018	GTGAGTGA	7
4H	401021	TCTCGACT	7
5A	401022	ACGAGATG	7
5B	401024	AGTCACTG	7
5C	401032	CAGACTGT	7
5D	401033	CTAGAGCT	7
5E	401034	GACACTGT	7
5F	401060	GCATGCAT	7
5G	401061	GTGTAGAG	7
5H	401062	TCTCTCAG	7
6A	401064	ACGTACGT	7
6B	401068	AGTCGTCA	7
6C	401070	CAGAGTGA	7
6D	401071	CTAGTGCA	7
6E	401072	GACAGTGA	7
6F	401073	GCTACGAT	7
6G	401074	GTGTCTGA	7
6H	401076	TCTGCACT	7
7A	401077	ACTCACAG	7
7B	401080	AGTGACAG	7
7C	401081	CAGTAGAG	7
7D	401090	CTCACTGT	7
7E	401091	GACTAGAG	7
7F	401093	GCTATACG	7
7G	401095	GTGTGTGT	7
7H	401097	TCTGTCTG	7
8A	401098	ACTCGTCT	7
8B	401101	AGTGCTCA	7
8C	401103	CAGTCTGA	7
8E	401106	GACTCTGA	7
8F	401109	GTACTGCA	7
8G	401111	TACGTACG	7
8H	401113	TGACGACT	7
9A	401115	ACTGACTG	7
9B	401116	ATATCGCG	7
9C	401117	CAGTGTGT	7
9D	401118	CTCTAGAG	7
9E	401120	GACTGTGT	7
9F	401121	GTAGTGCT	7
9G	401124	TAGCTACG	7
9H	401125	TGACTCAG	7
10A	401126	ACTGCTCT	7
10B	401129	ATCGTACG	7
10C	401131	CATCGTAG	7
10D	401132	CTCTCTGA	7
10E	401133	GAGACTGA	7
10F	401134	GTCACTGA	7
10G	401135	TCACGACA	7
11A	401138	AGACACAG	7
11B	401140	ATGCTACG	7
11D	401144	CTCTGTGT	7
11E	401147	GAGAGTGT	7
11F	401182	GTCAGTGT	7
11G	401185	TCACTCTG	7
11H	401199	TGAGTCTG	7
12A	401233	AGACGTCT	7
12B	401236	CACACTGA	7
12C	401241	CATGTGCA	7
12D	401244	CTGACTGA	7
12F	401261	GTCTAGTG	7
1F	600632	GAGTCTGT	7
1A	600671	ACACACTG	7
1B	600698	AGAGACTG	7
1C	600718	CACAGTGT	7
1D	600798	CGATGCAT	7
1E	600808	CTGAGTGT	7
12G	600880	TCAGCACA	7
12H	600881	TGCATCGA	7
11C	602129	CATGAGCT	7
